# Supplementary material for: Diversity and evolution of leukotoxin operons in Staphylococcus aureus
Source: mSystems. 2026 Apr 20;11(5):e01735-25. doi: 10.1128/msystems.01735-25 (PMC13185589; doi:10.1128/msystems.01735-25)
Supplement: Supplemental tables — Tables S1-S4. [file msystems.01735-25-s0002.xlsx]

## Sheet: Table_S1
Table S1. Accession numbers, associated metadata, genome sequence quality and leukotoxin operon distribution and leukotoxin profiles of the 1,779 S. aureus genomes included in this study.
Assembly Accession	Assembly Name	Organism Name	Strain	Sequence Length	Assembly Level	Assembly Release Date	Assembly BioProject Accession	Assembly BioSample Accession	CheckM completeness	CheckM contamination	Isolation Year	Country	Host	ST	CC	lukF-PV	lukS-PV	PVL (LukS-PV/lukF-PV)	hlgA	hlgB	hlgC	Gamma Hemolysin (HlgABC)	Gamma Hemolysin (HlgAB)	Gamma Hemolysin (HlgCB)	lukE	lukD	LukED	lukH/A	lukG/B	LukAB (LukHG)	lukM	lukF'	LukMF'	lukP	lukQ	LukPQ	Profile
GCA_000009005.1	ASM900v1	Staphylococcus aureus RF122	RF122	2742531	Complete Genome	2005-11-24	PRJNA63	SAMEA3138186	99.54	0.08	NA	Ireland	Animal	151	-	.	.	absent	100	99.8	100	present	absent	absent	100	100	present	100	100	present	100	100	present	.	.	absent	Gamma Hemolysin (HlgABC), LukED, LukAB (LukHG), LukMF'
GCA_000009585.1	ASM958v1	Staphylococcus aureus subsp. aureus ST398	S0385	2885367	Complete Genome	2010-01-07	PRJEA29427	SAMEA2272644	99.67	0.08	NA	NA	NA	398	-	.	.	absent	100	100	100	present	absent	absent	.	.	absent	100	100	present	.	.	absent	.	.	absent	Gamma Hemolysin (HlgABC), LukAB (LukHG)
GCA_000009645.1	ASM964v1	Staphylococcus aureus subsp. aureus N315	N315	2839469	Complete Genome	2004-05-11	PRJNA264	SAMD00061099	99.67	0.08	NA	NA	NA	5	CC5	.	.	absent	100	100	100	present	absent	absent	100	99.9	present	100	100	present	.	.	absent	.	.	absent	Gamma Hemolysin (HlgABC), LukED, LukAB (LukHG)
GCA_000009665.1	ASM966v1	Staphylococcus aureus subsp. aureus Mu50	Mu50	2903636	Complete Genome	2004-05-14	PRJNA263	SAMD00061098	99.67	0.08	NA	NA	NA	5	CC5	.	.	absent	100	100	100	present	absent	absent	100	99.9	present	100	100	present	.	.	absent	.	.	absent	Gamma Hemolysin (HlgABC), LukED, LukAB (LukHG)
GCA_000010445.1	ASM1044v1	Staphylococcus aureus subsp. aureus Mu3	Mu3	2880168	Complete Genome	2007-09-03	PRJDA18509	SAMD00060910	99.67	0.08	NA	NA	NA	5	CC5	.	.	absent	100	100	100	present	absent	absent	100	99.9	present	100	100	present	.	.	absent	.	.	absent	Gamma Hemolysin (HlgABC), LukED, LukAB (LukHG)
GCA_000010465.1	ASM1046v1	Staphylococcus aureus subsp. aureus str. Newman	Newman	2878897	Complete Genome	2007-07-02	PRJDA18801	SAMD00060913	99.49	0.08	NA	NA	NA	254	CC8	.	.	absent	100	100	100	present	absent	absent	100	100	present	100	100	present	.	.	absent	.	.	absent	Gamma Hemolysin (HlgABC), LukED, LukAB (LukHG)
GCA_000011265.1	ASM1126v1	Staphylococcus aureus subsp. aureus MW2	MW2	2820462	Complete Genome	2004-05-11	PRJNA306	SAMD00061104	99.67	0.08	NA	NA	NA	1	CC1	100	100	present	100	100	100	present	absent	absent	100	100	present	99.72	100	present	.	.	absent	.	.	absent	PVL (LukS-PV/lukF-PV), Gamma Hemolysin (HlgABC), LukED, LukAB (LukHG)
GCA_000011505.1	ASM1150v1	Staphylococcus aureus subsp. aureus MRSA252	MRSA252	2902619	Complete Genome	2004-06-25	PRJNA265	SAMEA1705935	99.67	0.08	1998	NA	NA	36	CC30	.	.	absent	100	99.9	100	present	absent	absent	.	.	absent	100	100	present	.	.	absent	.	.	absent	Gamma Hemolysin (HlgABC), LukAB (LukHG)
GCA_000011525.1	ASM1152v1	Staphylococcus aureus subsp. aureus MSSA476	MSSA476	2820454	Complete Genome	2004-06-25	PRJNA266	SAMEA1705922	99.67	0.08	1997	NA	NA	1	CC1	.	.	absent	100	100	100	present	absent	absent	100	100	present	99.72	100	present	.	.	absent	.	.	absent	Gamma Hemolysin (HlgABC), LukED, LukAB (LukHG)
GCA_000012045.1	ASM1204v1	Staphylococcus aureus subsp. aureus COL	COL	2813862	Complete Genome	2005-05-27	PRJNA238	SAMN02603996	99.59	0.08	NA	NA	NA	250	CC8	.	.	absent	100	100	100	present	absent	absent	100	100	present	100	100	present	.	.	absent	.	.	absent	Gamma Hemolysin (HlgABC), LukED, LukAB (LukHG)
GCA_000013425.1	ASM1342v1	Staphylococcus aureus subsp. aureus NCTC 8325	NCTC 8325	2821361	Complete Genome	2006-02-13	PRJNA237	SAMN02604235	99.67	0.08	NA	NA	NA	8	CC8	.	.	absent	100	100	100	present	absent	absent	99.89	100	present	100	100	present	.	.	absent	.	.	absent	Gamma Hemolysin (HlgABC), LukED, LukAB (LukHG)
GCA_000013465.1	ASM1346v1	Staphylococcus aureus subsp. aureus USA300_FPR3757	FPR3757	2917469	Complete Genome	2006-02-10	PRJNA16313	SAMN02604150	99.67	0.08	NA	NA	NA	8	CC8	100	100	present	100	100	100	present	absent	absent	100	100	present	100	100	present	.	.	absent	.	.	absent	PVL (LukS-PV/lukF-PV), Gamma Hemolysin (HlgABC), LukED, LukAB (LukHG)
GCA_000016805.1	ASM1680v1	Staphylococcus aureus subsp. aureus JH9	JH9	2937129	Complete Genome	2007-05-18	PRJNA15757	SAMN02598343	99.67	0.08	NA	NA	NA	105	CC5	.	.	absent	100	100	100	present	absent	absent	100	99.9	present	100	100	present	.	.	absent	.	.	absent	Gamma Hemolysin (HlgABC), LukED, LukAB (LukHG)
GCA_000017085.1	ASM1708v1	Staphylococcus aureus subsp. aureus USA300_TCH1516	USA300_TCH1516	2903081	Complete Genome	2009-03-24	PRJNA19489	SAMN00253845	99.67	0.08	NA	NA	NA	8	CC8	100	100	present	100	100	100	present	absent	absent	100	100	present	100	100	present	.	.	absent	.	.	absent	PVL (LukS-PV/lukF-PV), Gamma Hemolysin (HlgABC), LukED, LukAB (LukHG)
GCA_000024585.1	ASM2458v1	Staphylococcus aureus subsp. aureus ED98	ED98	2847542	Complete Genome	2009-10-27	PRJNA39547	SAMN02604165	99.67	0.08	NA	NA	NA	5	CC5	.	.	absent	100	100	100	present	absent	absent	100	99.9	present	100	100	present	.	.	absent	.	.	absent	Gamma Hemolysin (HlgABC), LukED, LukAB (LukHG)
GCA_000025145.2	ASM2514v1	Staphylococcus aureus 04-02981	04-02981	2821452	Complete Genome	2010-11-05	PRJNA34809	SAMN02603764	99.67	0.08	NA	NA	NA	225	CC5	.	.	absent	100	100	100	present	absent	absent	100	99.9	present	100	100	present	.	.	absent	.	.	absent	Gamma Hemolysin (HlgABC), LukED, LukAB (LukHG)
GCA_000027045.1	ASM2704v1	Staphylococcus aureus subsp. aureus TW20	TW20	3075806	Complete Genome	2009-11-25	PRJEA36647	SAMEA2272282	99.67	0.08	NA	United Kingdom:London	NA	239	CC8	.	.	absent	100	100	100	present	absent	absent	100	100	present	100	100	present	.	.	absent	.	.	absent	Gamma Hemolysin (HlgABC), LukED, LukAB (LukHG)
GCA_000144955.2	ASM14495v2	Staphylococcus aureus subsp. aureus JKD6159	JKD6159	2839400	Complete Genome	2022-08-08	PRJNA50759	SAMN02604217	99.67	0.08	NA	NA	NA	93	CC93	100	100	present	100	100	100	present	absent	absent	100	99.9	present	100	100	present	.	.	absent	.	.	absent	PVL (LukS-PV/lukF-PV), Gamma Hemolysin (HlgABC), LukED, LukAB (LukHG)
GCA_000145595.1	ASM14559v1	Staphylococcus aureus subsp. aureus str. JKD6008	JKD6008	2924344	Complete Genome	2010-08-13	PRJNA29567	SAMN02603619	99.67	0.08	NA	NA	NA	239	CC8	.	.	absent	100	100	100	present	absent	absent	.	.	absent	100	100	present	.	.	absent	.	.	absent	Gamma Hemolysin (HlgABC), LukAB (LukHG)
GCA_000159535.2	ASM15953v2	Staphylococcus aureus subsp. aureus TCH60	MRSA_TCH60	2827166	Complete Genome	2010-11-23	PRJNA31539	SAMN00002240	99.67	0.17	NA	NA	Human	4618	CC30	100	100	present	100	99.9	100	present	absent	absent	.	.	absent	100	100	present	.	.	absent	.	.	absent	PVL (LukS-PV/lukF-PV), Gamma Hemolysin (HlgABC), LukAB (LukHG)
GCA_000160335.2	ASM16033v2	Staphylococcus aureus subsp. aureus 55/2053	55/2053	2777368	Complete Genome	2013-08-21	PRJNA34891	SAMN00103091	98.55	0.17	NA	NA	NA	30	CC30	100	100	present	100	99.9	100	present	absent	absent	.	.	absent	100	100	present	.	.	absent	.	.	absent	PVL (LukS-PV/lukF-PV), Gamma Hemolysin (HlgABC), LukAB (LukHG)
GCA_000189435.3	ASM18943v3	Staphylococcus aureus O11	O11	2766441	Complete Genome	2017-11-13	PRJNA62079	SAMN02469935	99.67	0.08	NA	NA	NA	700	-	.	.	absent	100	99.9	100	present	absent	absent	99.89	99.9	present	100	100	present	100	100	present	.	.	absent	Gamma Hemolysin (HlgABC), LukED, LukAB (LukHG), LukMF'
GCA_000189455.3	ASM18945v3	Staphylococcus aureus O46	O46	2791410	Complete Genome	2017-12-20	PRJNA62081	SAMN02469934	99.67	1.2	NA	NA	NA	2490	CC121	.	.	absent	100	99.9	100	present	absent	absent	100	99.9	present	100	100	present	100	100	present	.	.	absent	Gamma Hemolysin (HlgABC), LukED, LukAB (LukHG), LukMF'
GCA_000204665.1	ASM20466v1	Staphylococcus aureus subsp. aureus T0131	T0131	2913900	Complete Genome	2011-04-19	PRJNA65323	SAMN02603905	99.67	0.08	2006	China: Tianjin	Human	239	CC8	.	.	absent	100	100	100	present	absent	absent	100	100	present	100	100	present	.	.	absent	.	.	absent	Gamma Hemolysin (HlgABC), LukED, LukAB (LukHG)
GCA_000210315.1	ASM21031v1	Staphylococcus aureus subsp. aureus ED133	ED133	2832478	Complete Genome	2010-06-21	PRJNA41277	SAMN02604166	99.65	0.08	NA	NA	NA	133	-	.	.	absent	100	99.9	100	present	absent	absent	100	100	present	100	100	present	100	100	present	.	.	absent	Gamma Hemolysin (HlgABC), LukED, LukAB (LukHG), LukMF'
GCA_000237125.3	ASM23712v3	Staphylococcus aureus subsp. aureus M013	M013	2816697	Complete Genome	2019-05-15	PRJNA78007	SAMN02603643	99.67	0.08	2002	Taiwan	Human	59	-	100	100	present	100	100	100	present	absent	absent	.	.	absent	100	100	present	.	.	absent	.	.	absent	PVL (LukS-PV/lukF-PV), Gamma Hemolysin (HlgABC), LukAB (LukHG)
GCA_000237265.1	ASM23726v1	Staphylococcus aureus subsp. aureus LGA251	LGA251	2753827	Complete Genome	2011-08-23	PRJEA62883	SAMEA2272771	99.67	0.1	NA	NA	NA	425	-	.	.	absent	100	100	100	present	absent	absent	100	100	present	99.91	99.71	present	.	.	absent	.	.	absent	Gamma Hemolysin (HlgABC), LukED, LukAB (LukHG)
GCA_000239235.1	ASM23923v1	Staphylococcus aureus subsp. aureus 11819-97	11819-97	2868863	Complete Genome	2011-12-21	PRJNA78269	SAMN02603886	99.67	0.08	1997	Denmark	Human	80	-	100	100	present	100	100	100	present	absent	absent	100	100	present	99.72	100	present	.	.	absent	.	.	absent	PVL (LukS-PV/lukF-PV), Gamma Hemolysin (HlgABC), LukED, LukAB (LukHG)
GCA_000245495.1	ASM24549v1	Staphylococcus aureus subsp. aureus VC40	VC40	2692570	Complete Genome	2012-02-01	PRJNA66591	SAMN02603393	99.11	0.08	2002	Germany	NA	8	CC8	.	.	absent	100	100	100	present	absent	absent	99.89	100	present	100	100	present	.	.	absent	.	.	absent	Gamma Hemolysin (HlgABC), LukED, LukAB (LukHG)
GCA_000253135.1	ASM25313v1	Staphylococcus aureus subsp. aureus ECT-R 2	ECT-R 2	2759052	Complete Genome	2010-11-24	PRJEA52833	SAMEA2271964	99.67	0.08	2005	Sweden:Linkoping	Human	5	CC5	.	.	absent	100	100	100	present	absent	absent	99.89	99.9	present	100	100	present	.	.	absent	.	.	absent	Gamma Hemolysin (HlgABC), LukED, LukAB (LukHG)
GCA_000284535.1	ASM28453v1	Staphylococcus aureus subsp. aureus HO 5096 0412	HO 5096 0412	2832299	Complete Genome	2012-04-23	PRJEA71279	SAMEA2272552	99.67	0.08	NA	NA	NA	22	CC22	.	.	absent	100	100	100	present	absent	absent	.	.	absent	99.72	100	present	.	.	absent	.	.	absent	Gamma Hemolysin (HlgABC), LukAB (LukHG)
GCA_000296595.1	ASM29659v1	Staphylococcus aureus 08BA02176	08BA02176	2782313	Complete Genome	2012-09-14	PRJNA174226	SAMN02603722	99.67	0.08	2008	Canada	Human	398	-	.	.	absent	100	100	100	present	absent	absent	.	.	absent	100	100	present	.	.	absent	.	.	absent	Gamma Hemolysin (HlgABC), LukAB (LukHG)
GCA_000382965.1	ASM38296v1	Staphylococcus aureus subsp. aureus ST228	16035	2790688	Complete Genome	2012-10-05	PRJEA71349	SAMEA2272458	99.67	0.08	NA	NA	NA	228	CC5	.	.	absent	100	100	100	present	absent	absent	100	99.9	present	.	.	absent	.	.	absent	.	.	absent	Gamma Hemolysin (HlgABC), LukED
GCA_000382985.1	ASM38298v1	Staphylococcus aureus subsp. aureus ST228	16125	2796742	Complete Genome	2012-10-05	PRJEA71351	SAMEA2272299	99.67	0.08	NA	NA	NA	228	CC5	.	.	absent	100	100	100	present	absent	absent	100	99.9	present	.	.	absent	.	.	absent	.	.	absent	Gamma Hemolysin (HlgABC), LukED
GCA_000383005.1	ASM38300v1	Staphylococcus aureus subsp. aureus ST228	18583	2783086	Complete Genome	2012-10-05	PRJEA71357	SAMEA2272502	99.67	0.08	NA	NA	NA	228	CC5	.	.	absent	100	100	100	present	absent	absent	100	99.9	present	.	.	absent	.	.	absent	.	.	absent	Gamma Hemolysin (HlgABC), LukED
GCA_000412775.1	ASM41277v1	Staphylococcus aureus CA-347	CA-347	2875156	Complete Genome	2013-06-20	PRJNA197422	SAMN02603909	99.67	0.22	NA	NA	NA	45	CC45	.	.	absent	100	100	100	present	absent	absent	.	.	absent	100	100	present	.	.	absent	.	.	absent	Gamma Hemolysin (HlgABC), LukAB (LukHG)
GCA_000418345.1	ASM41834v1	Staphylococcus aureus	Bmb9393	2983456	Complete Genome	2013-07-05	PRJNA196937	SAMN02603524	99.67	0.08	1993	Brazil: Rio de Janeiro	Human	239	CC8	.	.	absent	100	100	100	present	absent	absent	100	100	present	100	99.9	present	.	.	absent	.	.	absent	Gamma Hemolysin (HlgABC), LukED, LukAB (LukHG)
GCA_000452385.2	ASM45238v2	Staphylococcus aureus subsp. aureus Tager 104	Tager 104	2820837	Complete Genome	2016-03-08	PRJNA213989	SAMN02393830	99.67	0.08	1947	USA	Human	49	-	.	.	absent	100	100	100	present	absent	absent	100	99.9	present	100	100	present	.	.	absent	.	.	absent	Gamma Hemolysin (HlgABC), LukED, LukAB (LukHG)
GCA_000462955.1	ASM46295v1	Staphylococcus aureus subsp. aureus 6850	6850	2736560	Complete Genome	2013-08-30	PRJNA216988	SAMN02604264	99.11	0.08	NA	NA	NA	50	-	.	.	absent	100	100	100	present	absent	absent	100	99.9	present	100	100	present	.	.	absent	.	.	absent	Gamma Hemolysin (HlgABC), LukED, LukAB (LukHG)
GCA_000463055.1	ASM46305v1	Staphylococcus aureus subsp. aureus CN1	CN1	2757070	Complete Genome	2013-08-30	PRJNA162343	SAMN02603420	99.67	0.08	NA	NA	NA	72	CC8	.	.	absent	100	100	100	present	absent	absent	100	99.9	present	99.72	100	present	.	.	absent	.	.	absent	Gamma Hemolysin (HlgABC), LukED, LukAB (LukHG)
GCA_000470845.1	ASM47084v1	Staphylococcus aureus subsp. aureus SA957	SA957	2789538	Complete Genome	2013-09-24	PRJNA167119	SAMN00996491	99.67	0.08	NA	NA	NA	59	-	100	100	present	100	100	100	present	absent	absent	.	.	absent	100	100	present	.	.	absent	.	.	absent	PVL (LukS-PV/lukF-PV), Gamma Hemolysin (HlgABC), LukAB (LukHG)
GCA_000470865.1	ASM47086v1	Staphylococcus aureus subsp. aureus SA40	SA40	2728308	Complete Genome	2013-09-24	PRJNA167373	SAMN02603110	99.65	0.08	NA	NA	NA	59	-	.	.	absent	100	100	100	present	absent	absent	.	.	absent	100	100	present	.	.	absent	.	.	absent	Gamma Hemolysin (HlgABC), LukAB (LukHG)
GCA_000485885.1	ASM48588v1	Staphylococcus aureus subsp. aureus Z172	Z172	3018303	Complete Genome	2013-10-29	PRJNA222409	SAMN02370325	99.67	0.08	2010	Taiwan	Human	239	CC8	.	.	absent	100	100	100	present	absent	absent	100	100	present	100	100	present	.	.	absent	.	.	absent	Gamma Hemolysin (HlgABC), LukED, LukAB (LukHG)
GCA_000568455.1	ASM56845v1	Staphylococcus aureus USA300-ISMMS1	USA300-ISMMS1	2951201	Complete Genome	2014-02-12	PRJNA237099	SAMN03081531	99.67	0.08	NA	NA	NA	8	CC8	100	100	present	100	100	100	present	absent	absent	100	100	present	100	100	present	.	.	absent	.	.	absent	PVL (LukS-PV/lukF-PV), Gamma Hemolysin (HlgABC), LukED, LukAB (LukHG)
GCA_000597965.1	ASM59796v1	Staphylococcus aureus	502A	2787689	Complete Genome	2014-03-19	PRJNA240093	SAMN02690781	99.64	0.08	1963	USA: New York City	Human	5	CC5	.	.	absent	100	100	100	present	absent	absent	100	99.9	present	100	100	present	.	.	absent	.	.	absent	Gamma Hemolysin (HlgABC), LukED, LukAB (LukHG)
GCA_000626615.3	ASM62661v3	Staphylococcus aureus	FDAARGOS_5	2810186	Complete Genome	2018-02-15	PRJNA231221	SAMN02700075	99.59	0.08	NA	USA	Human	250	CC8	.	.	absent	100	100	100	present	absent	absent	100	100	present	100	100	present	.	.	absent	.	.	absent	Gamma Hemolysin (HlgABC), LukED, LukAB (LukHG)
GCA_000695215.1	ASM69521v1	Staphylococcus aureus	H-EMRSA-15	2846320	Complete Genome	2014-05-20	PRJNA246435	SAMN02767598	99.67	0.08	2011	Belgium	Human	22	CC22	.	.	absent	100	100	100	present	absent	absent	.	.	absent	99.72	100	present	.	.	absent	.	.	absent	Gamma Hemolysin (HlgABC), LukAB (LukHG)
GCA_000695875.1	ASM69587v1	Staphylococcus aureus	UA-S391_USA300	2872916	Complete Genome	2014-05-27	PRJNA246435	SAMN02777327	99.67	0.08	2012	Belgium	Human	8	CC8	100	100	present	100	100	100	present	absent	absent	100	100	present	100	100	present	.	.	absent	.	.	absent	PVL (LukS-PV/lukF-PV), Gamma Hemolysin (HlgABC), LukED, LukAB (LukHG)
GCA_000709475.1	ASM70947v1	Staphylococcus aureus	XN108	3052055	Complete Genome	2014-06-17	PRJNA239544	SAMN02693431	98.53	0.08	2004	China: Chongqing	Human	239	CC8	.	.	absent	100	100	100	present	absent	absent	100	100	present	100	100	present	.	.	absent	.	.	absent	Gamma Hemolysin (HlgABC), LukED, LukAB (LukHG)
GCA_000737615.1	ASM73761v1	Staphylococcus aureus subsp. aureus SA268	SA268	2833899	Complete Genome	2014-08-04	PRJNA213166	SAMN02261725	99.67	0.08	2012	China	Human	59	-	100	100	present	100	100	100	present	absent	absent	.	.	absent	99.91	100	present	.	.	absent	.	.	absent	PVL (LukS-PV/lukF-PV), Gamma Hemolysin (HlgABC), LukAB (LukHG)
GCA_000746505.1	ASM74650v1	Staphylococcus aureus	2395 USA500	2988052	Complete Genome	2014-08-29	PRJNA240091	SAMN03290990	99.67	0.08	NA	NA	NA	8	CC8	.	.	absent	100	100	100	present	absent	absent	100	100	present	100	100	present	.	.	absent	.	.	absent	Gamma Hemolysin (HlgABC), LukED, LukAB (LukHG)
GCA_000756205.1	ASM75620v1	Staphylococcus aureus	ATCC 25923	2806345	Complete Genome	2014-09-18	PRJNA259557	SAMN03009478	99.67	0.08	1945	USA: Seattle	Human	243	CC30	100	100	present	100	99.9	100	present	absent	absent	.	.	absent	100	100	present	.	.	absent	.	.	absent	PVL (LukS-PV/lukF-PV), Gamma Hemolysin (HlgABC), LukAB (LukHG)
GCA_000769575.1	ASM76957v1	Staphylococcus aureus	Gv69	3046210	Complete Genome	2014-10-28	PRJNA264181	SAMN03144721	99.67	0.11	1996	Brazil: Teresina, State of Piaui	NA	239	CC8	.	.	absent	100	100	100	present	absent	absent	100	100	present	100	100	present	.	.	absent	.	.	absent	Gamma Hemolysin (HlgABC), LukED, LukAB (LukHG)
GCA_000772025.1	ASM77202v1	Staphylococcus aureus	FORC_001	2886017	Complete Genome	2014-11-05	PRJNA259937	SAMN03140315	99.67	0.77	2014	South Korea: Inchon	NA	30	CC30	.	.	absent	100	99.9	100	present	absent	absent	.	.	absent	100	100	present	.	.	absent	.	.	absent	Gamma Hemolysin (HlgABC), LukAB (LukHG)
GCA_000815045.1	ASM81504v1	Staphylococcus aureus	ATCC BAA1680	2872768	Complete Genome	2015-01-06	PRJNA268517	SAMN03251897	99.67	0.08	2014	NA	NA	8	CC8	100	100	present	100	100	100	present	absent	absent	100	100	present	100	100	present	.	.	absent	.	.	absent	PVL (LukS-PV/lukF-PV), Gamma Hemolysin (HlgABC), LukED, LukAB (LukHG)
GCA_000815085.1	ASM81508v1	Staphylococcus aureus	ATCC BAA1680	2872779	Complete Genome	2015-01-06	PRJNA268517	SAMN03251898	99.67	0.08	2014	NA	NA	8	CC8	100	100	present	100	100	100	present	absent	absent	100	100	present	100	100	present	.	.	absent	.	.	absent	PVL (LukS-PV/lukF-PV), Gamma Hemolysin (HlgABC), LukED, LukAB (LukHG)
GCA_000815125.1	ASM81512v1	Staphylococcus aureus	ATCC BAA1680	2872764	Complete Genome	2015-01-06	PRJNA268517	SAMN03251894	99.67	0.08	2014	NA	NA	8	CC8	100	100	present	100	100	100	present	absent	absent	100	100	present	100	100	present	.	.	absent	.	.	absent	PVL (LukS-PV/lukF-PV), Gamma Hemolysin (HlgABC), LukED, LukAB (LukHG)
GCA_000815165.1	ASM81516v1	Staphylococcus aureus	ATCC BAA1680	2872779	Complete Genome	2015-01-06	PRJNA268517	SAMN03251899	99.67	0.08	2014	NA	NA	8	CC8	100	100	present	100	100	100	present	absent	absent	100	100	present	100	100	present	.	.	absent	.	.	absent	PVL (LukS-PV/lukF-PV), Gamma Hemolysin (HlgABC), LukED, LukAB (LukHG)
GCA_000815205.1	ASM81520v1	Staphylococcus aureus	ATCC BAA1680	2872781	Complete Genome	2015-01-06	PRJNA268517	SAMN03251895	99.67	0.08	2014	NA	NA	8	CC8	100	100	present	100	100	100	present	absent	absent	100	100	present	100	100	present	.	.	absent	.	.	absent	PVL (LukS-PV/lukF-PV), Gamma Hemolysin (HlgABC), LukED, LukAB (LukHG)
GCA_000815245.1	ASM81524v1	Staphylococcus aureus	ATCC BAA1680	2872771	Complete Genome	2015-01-06	PRJNA268517	SAMN03251896	99.67	0.08	2014	NA	NA	8	CC8	100	100	present	100	100	100	present	absent	absent	100	100	present	100	100	present	.	.	absent	.	.	absent	PVL (LukS-PV/lukF-PV), Gamma Hemolysin (HlgABC), LukED, LukAB (LukHG)
GCA_000828035.1	ASM82803v1	Staphylococcus aureus subsp. aureus ST772-MRSA-V	DAR4145	2860508	Complete Genome	2015-01-20	PRJNA270689	SAMN03268345	99.67	0.08	2009	India: Mumbai	Human	772	CC1	100	100	present	100	100	100	present	absent	absent	.	.	absent	99.72	100	present	.	.	absent	.	.	absent	PVL (LukS-PV/lukF-PV), Gamma Hemolysin (HlgABC), LukAB (LukHG)
GCA_000953255.1	Staphylococcus_aureus_Sa_ILRI_217	Staphylococcus aureus	ILRI_Eymole1/1	2874302	Complete Genome	2014-10-30	PRJEB6577	SAMEA2743223	99.67	0.17	NA	NA	NA	30	CC30	.	.	absent	100	99.9	100	present	absent	absent	.	.	absent	100	100	present	.	.	absent	.	.	absent	Gamma Hemolysin (HlgABC), LukAB (LukHG)
GCA_000967325.1	ASM96732v1	Staphylococcus aureus subsp. aureus ST228	10388	2790364	Complete Genome	2012-10-05	PRJEA71343	SAMEA3283121	99.67	0.08	NA	NA	NA	228	CC5	.	.	absent	100	100	100	present	absent	absent	100	99.9	present	.	.	absent	.	.	absent	.	.	absent	Gamma Hemolysin (HlgABC), LukED
GCA_000967345.1	ASM96734v1	Staphylococcus aureus subsp. aureus ST228	10497	2790366	Complete Genome	2012-10-05	PRJEA71345	SAMEA3283122	99.67	0.08	NA	NA	NA	228	CC5	.	.	absent	100	100	100	present	absent	absent	100	99.9	present	.	.	absent	.	.	absent	.	.	absent	Gamma Hemolysin (HlgABC), LukED
GCA_000967385.1	ASM96738v1	Staphylococcus aureus subsp. aureus ST228	18341	2792173	Complete Genome	2012-10-05	PRJEA71353	SAMEA3283124	99.67	0.08	NA	NA	NA	228	CC5	.	.	absent	100	100	100	present	absent	absent	100	99.9	present	.	.	absent	.	.	absent	.	.	absent	Gamma Hemolysin (HlgABC), LukED
GCA_000967405.1	ASM96740v1	Staphylococcus aureus subsp. aureus ST228	18412	2783022	Complete Genome	2012-10-05	PRJEA71355	SAMEA3283125	99.67	0.08	NA	NA	NA	228	CC5	.	.	absent	100	100	100	present	absent	absent	100	99.9	present	.	.	absent	.	.	absent	.	.	absent	Gamma Hemolysin (HlgABC), LukED
GCA_000969225.1	ASM96922v1	Staphylococcus aureus	FCFHV36	2849811	Complete Genome	2015-04-06	PRJNA279236	SAMN03444404	99.67	0.08	2010	Brazil:Florianopolis	Human	105	CC5	.	.	absent	100	100	100	present	absent	absent	100	99.9	present	100	100	present	.	.	absent	.	.	absent	Gamma Hemolysin (HlgABC), LukED, LukAB (LukHG)
GCA_001018645.2	ASM101864v2	Staphylococcus aureus	FDAARGOS_2	2809993	Complete Genome	2018-02-21	PRJNA231221	SAMN03255442	99.67	0.08	1998	United Kingdom	Human	1	CC1	.	.	absent	100	100	100	present	absent	absent	100	100	present	99.72	100	present	.	.	absent	.	.	absent	Gamma Hemolysin (HlgABC), LukED, LukAB (LukHG)
GCA_001018655.2	ASM101865v2	Staphylococcus aureus	FDAARGOS_6	2759287	Complete Genome	2018-02-21	PRJNA231221	SAMN03255445	99.67	0.08	NA	NA	Human	8	CC8	.	.	absent	100	100	100	present	absent	absent	99.89	100	present	100	100	present	.	.	absent	.	.	absent	Gamma Hemolysin (HlgABC), LukED, LukAB (LukHG)
GCA_001018685.2	ASM101868v2	Staphylococcus aureus	FDAARGOS_4	2811767	Complete Genome	2018-01-29	PRJNA231221	SAMN03255444	99.67	0.08	2002	USA:Texas	Human	8	CC8	100	100	present	100	100	100	present	absent	absent	100	100	present	100	100	present	.	.	absent	.	.	absent	PVL (LukS-PV/lukF-PV), Gamma Hemolysin (HlgABC), LukED, LukAB (LukHG)
GCA_001018725.2	ASM101872v2	Staphylococcus aureus	FDAARGOS_10	2873867	Complete Genome	2018-02-21	PRJNA231221	SAMN03255449	99.67	0.08	1996	French Guiana	Human	8	CC8	.	.	absent	100	100	100	present	absent	absent	99.89	100	present	100	100	present	.	.	absent	.	.	absent	Gamma Hemolysin (HlgABC), LukED, LukAB (LukHG)
GCA_001018735.2	ASM101873v2	Staphylococcus aureus	FDAARGOS_12	2725742	Complete Genome	2018-01-30	PRJNA231221	SAMN03255451	99.67	0.08	NA	NA	Human	8	CC8	.	.	absent	100	100	100	present	absent	absent	99.89	100	present	100	100	present	.	.	absent	.	.	absent	Gamma Hemolysin (HlgABC), LukED, LukAB (LukHG)
GCA_001018775.2	ASM101877v2	Staphylococcus aureus	FDAARGOS_14	2764708	Complete Genome	2018-01-29	PRJNA231221	SAMN03255453	99.67	0.08	1971	NA	Human	5	CC5	.	.	absent	100	100	100	present	absent	absent	100	99.9	present	100	100	present	.	.	absent	.	.	absent	Gamma Hemolysin (HlgABC), LukED, LukAB (LukHG)
GCA_001018805.2	ASM101880v2	Staphylococcus aureus	FDAARGOS_15	2799899	Complete Genome	2018-02-21	PRJNA231221	SAMN03255454	99.67	0.08	NA	NA	Human	8	CC8	.	.	absent	100	100	100	present	absent	absent	99.89	100	present	100	100	present	.	.	absent	.	.	absent	Gamma Hemolysin (HlgABC), LukED, LukAB (LukHG)
GCA_001018835.2	ASM101883v2	Staphylococcus aureus	FDAARGOS_19	2879053	Complete Genome	2018-01-30	PRJNA231221	SAMN03255458	99.67	0.08	NA	NA	Human	22	CC22	.	.	absent	100	100	100	present	absent	absent	.	.	absent	99.72	100	present	.	.	absent	.	.	absent	Gamma Hemolysin (HlgABC), LukAB (LukHG)
GCA_001018845.2	ASM101884v2	Staphylococcus aureus	FDAARGOS_21	2881244	Complete Genome	2018-01-29	PRJNA231221	SAMN03255460	99.67	0.11	NA	NA	Human	121	CC121	.	.	absent	100	99.9	100	present	absent	absent	100	99.9	present	100	100	present	.	.	absent	.	.	absent	Gamma Hemolysin (HlgABC), LukED, LukAB (LukHG)
GCA_001018915.2	ASM101891v2	Staphylococcus aureus	FDAARGOS_27	2740361	Complete Genome	2018-01-29	PRJNA231221	SAMN03255466	99.67	0.08	1960	NA	Human	8	CC8	.	.	absent	100	100	100	present	absent	absent	99.89	100	present	100	100	present	.	.	absent	.	.	absent	Gamma Hemolysin (HlgABC), LukED, LukAB (LukHG)
GCA_001018975.2	ASM101897v2	Staphylococcus aureus	FDAARGOS_30	2861652	Complete Genome	2018-01-29	PRJNA231221	SAMN03255469	99.67	0.08	NA	NA	Human	30	CC30	.	.	absent	100	99.9	100	present	absent	absent	.	.	absent	100	100	present	.	.	absent	.	.	absent	Gamma Hemolysin (HlgABC), LukAB (LukHG)
GCA_001019125.2	ASM101912v2	Staphylococcus aureus	FDAARGOS_43	2820631	Complete Genome	2018-02-21	PRJNA231221	SAMN03255482	99.67	0.13	1998	USA:North Dakota	Human	1	CC1	100	100	present	100	100	100	present	absent	absent	100	100	present	99.72	100	present	.	.	absent	.	.	absent	PVL (LukS-PV/lukF-PV), Gamma Hemolysin (HlgABC), LukED, LukAB (LukHG)
GCA_001019205.2	ASM101920v2	Staphylococcus aureus	FDAARGOS_48	2847351	Complete Genome	2018-02-21	PRJNA231221	SAMN03255487	99.67	0.08	1996	Portugal:Lisbon	Human	5	CC5	.	.	absent	100	100	100	present	absent	absent	100	99.9	present	100	100	present	.	.	absent	.	.	absent	Gamma Hemolysin (HlgABC), LukED, LukAB (LukHG)
GCA_001019255.2	ASM101925v2	Staphylococcus aureus	FDAARGOS_1	2855468	Complete Genome	2018-02-21	PRJNA231221	SAMN03255441	99.67	0.08	1996	Portugal:Lisbon	Human	5	CC5	.	.	absent	100	100	100	present	absent	absent	100	99.9	present	100	100	present	.	.	absent	.	.	absent	Gamma Hemolysin (HlgABC), LukED, LukAB (LukHG)
GCA_001019275.2	ASM101927v2	Staphylococcus aureus	FDAARGOS_7	2729076	Complete Genome	2018-01-30	PRJNA231221	SAMN03255446	99.67	0.08	NA	NA	Human	8	CC8	.	.	absent	100	100	100	present	absent	absent	99.89	100	present	100	100	present	.	.	absent	.	.	absent	Gamma Hemolysin (HlgABC), LukED, LukAB (LukHG)
GCA_001019305.2	ASM101930v2	Staphylococcus aureus	FDAARGOS_9	2814696	Complete Genome	2018-01-29	PRJNA231221	SAMN03255448	99.67	0.08	1982	Japan	Human	5	CC5	.	.	absent	100	100	100	present	absent	absent	100	99.9	present	100	100	present	.	.	absent	.	.	absent	Gamma Hemolysin (HlgABC), LukED, LukAB (LukHG)
GCA_001019395.2	ASM101939v2	Staphylococcus aureus	FDAARGOS_20	2818312	Complete Genome	2018-01-29	PRJNA231221	SAMN03255459	99.67	0.27	NA	NA	Human	30	CC30	100	100	present	100	99.9	100	present	absent	absent	.	.	absent	100	100	present	.	.	absent	.	.	absent	PVL (LukS-PV/lukF-PV), Gamma Hemolysin (HlgABC), LukAB (LukHG)
GCA_001019415.2	ASM101941v2	Staphylococcus aureus	FDAARGOS_24	2697471	Complete Genome	2018-01-29	PRJNA231221	SAMN03255463	99.67	0.08	NA	NA	Human	8	CC8	.	.	absent	100	100	100	present	absent	absent	99.89	100	present	100	100	present	.	.	absent	.	.	absent	Gamma Hemolysin (HlgABC), LukED, LukAB (LukHG)
GCA_001019435.2	ASM101943v2	Staphylococcus aureus	FDAARGOS_25	2878504	Complete Genome	2018-01-29	PRJNA231221	SAMN03255464	99.67	0.08	1996	Japan	Human	5	CC5	.	.	absent	100	100	100	present	absent	absent	100	99.9	present	100	100	present	.	.	absent	.	.	absent	Gamma Hemolysin (HlgABC), LukED, LukAB (LukHG)
GCA_001019485.2	ASM101948v2	Staphylococcus aureus	FDAARGOS_35	2955890	Complete Genome	2018-01-29	PRJNA231221	SAMN03255474	99.67	0.08	2001	USA:Massachusetts	Human	507	CC8	.	.	absent	100	100	100	present	absent	absent	100	100	present	100	100	present	.	.	absent	.	.	absent	Gamma Hemolysin (HlgABC), LukED, LukAB (LukHG)
GCA_001019495.2	ASM101949v2	Staphylococcus aureus	FDAARGOS_40	2889330	Complete Genome	2018-02-21	PRJNA231221	SAMN03255479	99.67	0.08	NA	Japan	Human	5	CC5	.	.	absent	100	100	100	present	absent	absent	100	99.9	present	100	100	present	.	.	absent	.	.	absent	Gamma Hemolysin (HlgABC), LukED, LukAB (LukHG)
GCA_001019535.2	ASM101953v2	Staphylococcus aureus	FDAARGOS_42	2819334	Complete Genome	2018-01-29	PRJNA231221	SAMN03255481	99.67	0.08	1998	USA:North Dakota	Human	1	CC1	100	100	present	100	100	100	present	absent	absent	100	100	present	99.72	100	present	.	.	absent	.	.	absent	PVL (LukS-PV/lukF-PV), Gamma Hemolysin (HlgABC), LukED, LukAB (LukHG)
GCA_001019575.2	ASM101957v2	Staphylococcus aureus	FDAARGOS_47	2901406	Complete Genome	2018-01-30	PRJNA231221	SAMN03255486	99.67	0.08	1992	Portugal	Human	5	CC5	.	.	absent	100	100	100	present	absent	absent	100	99.9	present	100	100	present	.	.	absent	.	.	absent	Gamma Hemolysin (HlgABC), LukED, LukAB (LukHG)
GCA_001021875.1	ASM102187v1	Staphylococcus aureus	M121	2916552	Complete Genome	2015-06-08	PRJNA246311	SAMN02746692	99.67	0.08	2004	Colombia	Human	8	CC8	100	100	present	100	100	100	present	absent	absent	100	100	present	100	100	present	.	.	absent	.	.	absent	PVL (LukS-PV/lukF-PV), Gamma Hemolysin (HlgABC), LukED, LukAB (LukHG)
GCA_001021895.1	ASM102189v1	Staphylococcus aureus	CA15	2864278	Complete Genome	2015-06-08	PRJNA246386	SAMN02767179	99.39	0.08	2007	Colombia	Human	8	CC8	100	100	present	100	100	100	present	absent	absent	100	100	present	100	100	present	.	.	absent	.	.	absent	PVL (LukS-PV/lukF-PV), Gamma Hemolysin (HlgABC), LukED, LukAB (LukHG)
GCA_001027045.1	ASM102704v1	Staphylococcus aureus	RKI4	2743559	Complete Genome	2015-06-03	PRJNA284222	SAMN03699895	99.67	0.08	2008	Germany	Human	27	CC8	.	.	absent	100	100	100	present	absent	absent	.	.	absent	100	100	present	.	.	absent	.	.	absent	Gamma Hemolysin (HlgABC), LukAB (LukHG)
GCA_001027105.1	ASM102710v1	Staphylococcus aureus	DSM 20231	2782562	Complete Genome	2015-06-03	PRJNA283471	SAMN03651231	99.67	0.08	1953	NA	Human	8	CC8	.	.	absent	100	100	100	present	absent	absent	99.89	100	present	100	100	present	.	.	absent	.	.	absent	Gamma Hemolysin (HlgABC), LukED, LukAB (LukHG)
GCA_001045795.2	ASM104579v2	Staphylococcus aureus	CA12	2865366	Complete Genome	2015-10-23	PRJNA246373	SAMN02767090	99.67	0.08	2007	Colombia	Human	8	CC8	100	100	present	100	100	100	present	absent	absent	100	100	present	100	100	present	.	.	absent	.	.	absent	PVL (LukS-PV/lukF-PV), Gamma Hemolysin (HlgABC), LukED, LukAB (LukHG)
GCA_001045995.2	ASM104599v2	Staphylococcus aureus	HUV05	2915591	Complete Genome	2015-10-23	PRJNA246401	SAMN02767311	99.67	0.08	2006	Colombia	Human	8	CC8	100	100	present	100	100	100	present	absent	absent	100	100	present	100	100	present	.	.	absent	.	.	absent	PVL (LukS-PV/lukF-PV), Gamma Hemolysin (HlgABC), LukED, LukAB (LukHG)
GCA_001046095.2	ASM104609v2	Staphylococcus aureus	V2200	2874372	Complete Genome	2015-10-23	PRJNA246185	SAMN02743812	99.67	0.08	2007	Venezuela	Human	923	CC8	100	100	present	100	100	100	present	absent	absent	100	100	present	100	100	present	.	.	absent	.	.	absent	PVL (LukS-PV/lukF-PV), Gamma Hemolysin (HlgABC), LukED, LukAB (LukHG)
GCA_001183705.3	ASM118370v3	Staphylococcus aureus	USA300_2014.C01	2948297	Complete Genome	2018-02-26	PRJNA287576	SAMN03787328	99.67	0.08	2011	USA: Georgia	Human	8	CC8	100	100	present	100	100	100	present	absent	absent	100	100	present	100	100	present	.	.	absent	.	.	absent	PVL (LukS-PV/lukF-PV), Gamma Hemolysin (HlgABC), LukED, LukAB (LukHG)
GCA_001183725.2	ASM118372v2	Staphylococcus aureus	USA300_2014.C02	2929153	Complete Genome	2018-01-08	PRJNA287791	SAMN03787340	99.67	0.08	2011	USA: Georgia	Human	8	CC8	100	100	present	100	100	100	present	absent	absent	100	100	present	100	100	present	.	.	absent	.	.	absent	PVL (LukS-PV/lukF-PV), Gamma Hemolysin (HlgABC), LukED, LukAB (LukHG)
GCA_001278745.1	ASM127874v1	Staphylococcus aureus	HOU1444-VR	2893726	Complete Genome	2015-09-04	PRJNA262896	SAMN03093451	99.45	0.45	2012	Brazil: Sao Paulo	Human	5	CC5	.	.	absent	100	100	100	present	absent	absent	100	99.9	present	100	100	present	.	.	absent	.	.	absent	Gamma Hemolysin (HlgABC), LukED, LukAB (LukHG)
GCA_001281145.1	ASM128114v1	Staphylococcus aureus	SA564	2810810	Complete Genome	2015-09-11	PRJNA270620	SAMN03267711	99.67	0.08	2013	Switzerland: Geneva	Human	5	CC5	.	.	absent	100	100	100	present	absent	absent	100	99.9	present	100	100	present	.	.	absent	.	.	absent	Gamma Hemolysin (HlgABC), LukED, LukAB (LukHG)
GCA_001296985.1	ASM129698v1	Staphylococcus aureus	GR2	2824170	Complete Genome	2015-09-22	PRJNA270571	SAMN03267304	99.67	0.08	2006	Greece	Human	80	-	100	100	present	100	100	100	present	absent	absent	100	100	present	99.72	100	present	.	.	absent	.	.	absent	PVL (LukS-PV/lukF-PV), Gamma Hemolysin (HlgABC), LukED, LukAB (LukHG)
GCA_001298325.2	ASM129832v2	Staphylococcus aureus	BA01611	2885865	Complete Genome	2017-03-29	PRJNA293604	SAMN04008874	99.67	0.16	2014	China: Shannxi	Animal	9	CC1	.	.	absent	100	100	100	present	absent	absent	.	.	absent	100	100	present	.	.	absent	.	.	absent	Gamma Hemolysin (HlgABC), LukAB (LukHG)
GCA_001307235.1	ASM130723v1	Staphylococcus aureus	JS395	2889613	Complete Genome	2015-10-06	PRJNA287201	SAMN03777299	99.67	0.08	1998	Switzerland	Human	1093	-	.	.	absent	99.89	100	100	present	absent	absent	100	100	present	100	100	present	.	.	absent	.	.	absent	Gamma Hemolysin (HlgABC), LukED, LukAB (LukHG)
GCA_001444345.1	ASM144434v1	Staphylococcus aureus	XQ	2803594	Complete Genome	2015-11-17	PRJNA301649	SAMN04253017	99.67	0.08	2009	China: Chongqing	Human	121	CC121	98.88	100	present	100	99.9	100	present	absent	absent	100	99.9	present	100	100	present	.	.	absent	.	.	absent	PVL (LukS-PV/lukF-PV), Gamma Hemolysin (HlgABC), LukED, LukAB (LukHG)
GCA_001456215.1	ASM145621v1	Staphylococcus aureus	MS4	2709797	Complete Genome	2015-12-03	PRJNA263760	SAMN03145755	94.05	0.08	2012	China: Shenzhen	Human	338	-	100.00;100.00	100.00;100.00	present (2X)	100	100	100	present	absent	absent	.	.	absent	.	.	absent	.	.	absent	.	.	absent	PVL (LukS-PV/lukF-PV), Gamma Hemolysin (HlgABC)
GCA_001457495.1	NCTC13435	Staphylococcus aureus	NCTC13435	2809171	Complete Genome	2015-03-22	PRJEB6403	SAMEA2479566	99.67	0.08	2003	United Kingdom	Human	80	-	100	100	present	100	100	100	present	absent	absent	100	100	present	99.72	100	present	.	.	absent	.	.	absent	PVL (LukS-PV/lukF-PV), Gamma Hemolysin (HlgABC), LukED, LukAB (LukHG)
GCA_001465635.1	ASM146563v1	Staphylococcus aureus	RIVM1295	2782487	Complete Genome	2015-12-14	PRJNA305475	SAMN04325935	99.11	0.08	2009	Netherlands: Bilthoven	Human	398	-	.	.	absent	100	100	99.79	present	absent	absent	.	.	absent	100	100	present	.	.	absent	.	.	absent	Gamma Hemolysin (HlgABC), LukAB (LukHG)
GCA_001465675.1	ASM146567v1	Staphylococcus aureus	RIVM1607	2771015	Complete Genome	2015-12-14	PRJNA305475	SAMN04325938	99.67	0.08	2008	Netherlands: Bilthoven	Human	398	-	.	.	absent	100	100	100	present	absent	absent	.	.	absent	100	100	present	.	.	absent	.	.	absent	Gamma Hemolysin (HlgABC), LukAB (LukHG)
GCA_001465755.1	ASM146575v1	Staphylococcus aureus	RIVM3897	2894543	Complete Genome	2015-12-14	PRJNA305475	SAMN04325940	99.67	0.08	2008	Netherlands: Bilthoven	Human	398	-	.	.	absent	100	100	100	present	absent	absent	.	.	absent	100	100	present	.	.	absent	.	.	absent	Gamma Hemolysin (HlgABC), LukAB (LukHG)
GCA_001515665.1	ASM151566v1	Staphylococcus aureus	Gv51	2990027	Complete Genome	2016-01-15	PRJNA288680	SAMN03835466	99.67	0.08	1997	Brazil: Teresina, PI	Human	239	CC8	.	.	absent	100	100	100	present	absent	absent	100	100	present	100	100	present	.	.	absent	.	.	absent	Gamma Hemolysin (HlgABC), LukED, LukAB (LukHG)
GCA_001515685.1	ASM151568v1	Staphylococcus aureus	Be62	3001237	Complete Genome	2016-01-15	PRJNA286121	SAMN03765155	99.67	0.08	1996	Brazil: Belem city	Human	239	CC8	.	.	absent	100	100	100	present	absent	absent	100	100	present	100	100	present	.	.	absent	.	.	absent	Gamma Hemolysin (HlgABC), LukED, LukAB (LukHG)
GCA_001515705.1	ASM151570v1	Staphylococcus aureus	Gv88	2990923	Complete Genome	2016-01-15	PRJNA288682	SAMN03835488	99.56	0.08	1997	Brazil: Teresina, PI	Human	239	CC8	.	.	absent	100	100	100	present	absent	absent	100	100	present	100	100	present	.	.	absent	.	.	absent	Gamma Hemolysin (HlgABC), LukED, LukAB (LukHG)
GCA_001515745.1	ASM151574v1	Staphylococcus aureus	HC1340	3046545	Complete Genome	2016-01-15	PRJNA288685	SAMN03835492	99.67	0.11	2001	Brazil: Rio de Janeiro city	Human	239	CC8	.	.	absent	100	100	100	present	absent	absent	100	100	present	100	100	present	.	.	absent	.	.	absent	Gamma Hemolysin (HlgABC), LukED, LukAB (LukHG)
GCA_001515765.1	ASM151576v1	Staphylococcus aureus	HC1335	2976370	Complete Genome	2016-01-15	PRJNA288686	SAMN03835494	99.62	0.08	2001	Brazil: Rio de Janeiro city	Human	239	CC8	.	.	absent	100	100	100	present	absent	absent	100	100	present	100	100	present	.	.	absent	.	.	absent	Gamma Hemolysin (HlgABC), LukED, LukAB (LukHG)
GCA_001548295.1	ASM154829v1	Staphylococcus aureus	FDA209P	2803223	Complete Genome	2015-09-25	PRJDB4160	SAMD00039082	99.39	0.08	NA	NA	NA	464	CC97	.	.	absent	100	100	100	present	absent	absent	100	99.9	present	99.72	100	present	.	.	absent	.	.	absent	Gamma Hemolysin (HlgABC), LukED, LukAB (LukHG)
GCA_001548415.1	ASM154841v1	Staphylococcus aureus	MI	2916350	Complete Genome	2016-01-16	PRJDB4467	SAMD00044982	99.67	0.08	1997	NA	Human	5	CC5	.	.	absent	100	100	100	present	absent	absent	100	99.9	present	100	100	present	.	.	absent	.	.	absent	Gamma Hemolysin (HlgABC), LukED, LukAB (LukHG)
GCA_001549655.1	ASM154965v1	Staphylococcus aureus	TMUS2126	2770164	Complete Genome	2015-03-24	PRJDB3193	SAMD00020283	99.67	0.08	NA	NA	NA	72	CC8	.	.	absent	100	100	100	present	absent	absent	100	99.9	present	99.72	100	present	.	.	absent	.	.	absent	Gamma Hemolysin (HlgABC), LukED, LukAB (LukHG)
GCA_001549675.1	ASM154967v1	Staphylococcus aureus	TMUS2134	2770164	Complete Genome	2015-03-24	PRJDB3193	SAMD00020284	99.67	0.08	NA	NA	NA	72	CC8	.	.	absent	100	100	100	present	absent	absent	100	99.9	present	99.72	100	present	.	.	absent	.	.	absent	Gamma Hemolysin (HlgABC), LukED, LukAB (LukHG)
GCA_001558795.2	ASM155879v2	Staphylococcus aureus	FDAARGOS_159	2839176	Complete Genome	2018-02-12	PRJNA231221	SAMN03996304	99.67	0.08	2014	USA:DC	Human	5286	CC5	.	.	absent	100	100	100	present	absent	absent	100	99.9	present	100	100	present	.	.	absent	.	.	absent	Gamma Hemolysin (HlgABC), LukED, LukAB (LukHG)
GCA_001580495.1	ASM158049v1	Staphylococcus aureus	FORC_012	2815416	Complete Genome	2016-03-07	PRJNA277068	SAMN03387935	99.67	0.28	2009	South Korea	Human	72	CC8	.	.	absent	100	100	100	present	absent	absent	100	99.9	present	99.72	100	present	.	.	absent	.	.	absent	Gamma Hemolysin (HlgABC), LukED, LukAB (LukHG)
GCA_001580515.1	ASM158051v1	Staphylococcus aureus	UTSW MRSA 55	3039792	Complete Genome	2016-03-07	PRJNA273427	SAMN04254471	99.67	2.05	2013	USA: Children Hospital, Dallas, Texas	Human	8	CC8	100	100	present	100	100	100	present	absent	absent	100	100	present	100	100	present	.	.	absent	.	.	absent	PVL (LukS-PV/lukF-PV), Gamma Hemolysin (HlgABC), LukED, LukAB (LukHG)
GCA_001594205.1	ASM159420v1	Staphylococcus aureus	MCRF184	2664662	Complete Genome	2016-03-21	PRJNA39571	SAMN02953006	99.67	0.22	2005	USA: Marshfield, WI	Human	45	CC45	.	.	absent	100	100	100	present	absent	absent	.	.	absent	100	100	present	.	.	absent	.	.	absent	Gamma Hemolysin (HlgABC), LukAB (LukHG)
GCA_001611325.1	ASM161132v1	Staphylococcus aureus	ST20130940	2700362	Complete Genome	2016-04-05	PRJNA298753	SAMN04166494	99.67	0.08	2010	France	Human	15	CC15	.	.	absent	100	100	100	present	absent	absent	100	99.9	present	100	100	present	.	.	absent	.	.	absent	Gamma Hemolysin (HlgABC), LukED, LukAB (LukHG)
GCA_001611345.1	ASM161134v1	Staphylococcus aureus	ST20130941	2678881	Complete Genome	2016-04-05	PRJNA298754	SAMN04166543	99.67	0.08	2010	France	Human	15	CC15	.	.	absent	100	100	100	present	absent	absent	100	99.9	present	100	100	present	.	.	absent	.	.	absent	Gamma Hemolysin (HlgABC), LukED, LukAB (LukHG)
GCA_001611365.1	ASM161136v1	Staphylococcus aureus	ST20130942	2767129	Complete Genome	2016-04-05	PRJNA298756	SAMN04166544	99.67	0.1	2009	France	Human	25	-	.	.	absent	100	100	100	present	absent	absent	100	99.9	present	99.72	100	present	.	.	absent	.	.	absent	Gamma Hemolysin (HlgABC), LukED, LukAB (LukHG)
GCA_001611385.1	ASM161138v1	Staphylococcus aureus	ST20130943	2767197	Complete Genome	2016-04-05	PRJNA298761	SAMN04166545	99.67	0.1	2009	France	Human	25	-	.	.	absent	100	100	100	present	absent	absent	100	99.9	present	99.72	100	present	.	.	absent	.	.	absent	Gamma Hemolysin (HlgABC), LukED, LukAB (LukHG)
GCA_001611405.1	ASM161140v1	Staphylococcus aureus	ST20130938	2746875	Complete Genome	2016-04-05	PRJNA298722	SAMN04166246	99.39	0.08	2009	France	Human	15	CC15	.	.	absent	100	100	100	present	absent	absent	99.89	99.9	present	100	100	present	.	.	absent	.	.	absent	Gamma Hemolysin (HlgABC), LukED, LukAB (LukHG)
GCA_001611425.1	ASM161142v1	Staphylococcus aureus	ST20130939	2746829	Complete Genome	2016-04-05	PRJNA298748	SAMN04166389	99.39	0.08	2009	France	Human	15	CC15	.	.	absent	100	100	100	present	absent	absent	99.89	99.9	present	100	100	present	.	.	absent	.	.	absent	Gamma Hemolysin (HlgABC), LukED, LukAB (LukHG)
GCA_001618305.1	ASM161830v1	Staphylococcus aureus	RIVM6519	2793465	Complete Genome	2016-04-11	PRJNA317948	SAMN04590098	98.92	0.08	2012	Netherlands: Bilthoven	Human	5	CC5	.	.	absent	100	100	100	present	absent	absent	100	99.9	present	100	100	present	.	.	absent	.	.	absent	Gamma Hemolysin (HlgABC), LukED, LukAB (LukHG)
GCA_001640885.1	ASM164088v1	Staphylococcus aureus	ZJ5499	2848095	Complete Genome	2016-05-09	PRJNA285271	SAMN03742530	99.67	0.08	2010	China	Human	5	CC5	.	.	absent	100	100	100	present	absent	absent	100	99.9	present	100	100	present	.	.	absent	.	.	absent	Gamma Hemolysin (HlgABC), LukED, LukAB (LukHG)
GCA_001640905.1	ASM164090v1	Staphylococcus aureus	NCCP14558	2979876	Complete Genome	2016-05-09	PRJNA300829	SAMN04219574	99.11	0.08	2013	Korea: Cheonju	Human	5	CC5	.	.	absent	100	100	100	present	absent	absent	100	99.9	present	100	100	present	.	.	absent	.	.	absent	Gamma Hemolysin (HlgABC), LukED, LukAB (LukHG)
GCA_001640925.1	ASM164092v1	Staphylococcus aureus	NCCP14562	2935598	Complete Genome	2016-05-09	PRJNA300829	SAMN03955396	98.55	0.08	2013	Korea: Cheonju	Human	5	CC5	.	.	absent	100	100	100	present	absent	absent	100	99.9	present	100	100	present	.	.	absent	.	.	absent	Gamma Hemolysin (HlgABC), LukED, LukAB (LukHG)
GCA_001641025.1	ASM164102v1	Staphylococcus aureus	V521	3114278	Complete Genome	2016-05-09	PRJNA300829	SAMN04219577	99.67	0.08	2011	Korea: Cheonju	Human	239	CC8	.	.	absent	100	100	100	present	absent	absent	100	100	present	100	100	present	.	.	absent	.	.	absent	Gamma Hemolysin (HlgABC), LukED, LukAB (LukHG)
GCA_001641045.1	ASM164104v1	Staphylococcus aureus	V605	3132482	Complete Genome	2016-05-09	PRJNA300829	SAMN04219581	99.67	0.08	2011	Korea: Cheonju	Human	5355	CC8	.	.	absent	100	100	100	present	absent	absent	100	100	present	100	100	present	.	.	absent	.	.	absent	Gamma Hemolysin (HlgABC), LukED, LukAB (LukHG)
GCA_001656045.1	ASM165604v1	Staphylococcus aureus	08-02119	2796894	Complete Genome	2016-06-03	PRJNA321000	SAMN04939716	99.56	0.11	2008	Germany	Human	582	CC15	.	.	absent	100	100	100	present	absent	absent	100	99.9	present	100	100	present	.	.	absent	.	.	absent	Gamma Hemolysin (HlgABC), LukED, LukAB (LukHG)
GCA_001656075.1	ASM165607v1	Staphylococcus aureus	08-02300	2742807	Complete Genome	2016-06-03	PRJNA321000	SAMN04939717	99.67	0.08	2008	Germany	Human	7	-	.	.	absent	100	100	100	present	absent	absent	100	99.9	present	99.72	100	present	.	.	absent	.	.	absent	Gamma Hemolysin (HlgABC), LukED, LukAB (LukHG)
GCA_001717645.3	ASM171764v3	Staphylococcus aureus	5118.N	2930131	Complete Genome	2018-02-20	PRJNA321122	SAMN04966150	99.67	0.08	2010	USA: Ft. Benning, Georgia	Human	8	CC8	.	.	absent	100	100	100	present	absent	absent	100	100	present	100	100	present	.	.	absent	.	.	absent	Gamma Hemolysin (HlgABC), LukED, LukAB (LukHG)
GCA_001717665.2	ASM171766v2	Staphylococcus aureus	2148.N	2752262	Complete Genome	2018-01-08	PRJNA321119	SAMN04966148	99.67	0.08	2011	USA: Ft. Benning, Georgia	Human	72	CC8	.	.	absent	100	100	100	present	absent	absent	100	99.9	present	99.72	100	present	.	.	absent	.	.	absent	Gamma Hemolysin (HlgABC), LukED, LukAB (LukHG)
GCA_001717685.3	ASM171768v3	Staphylococcus aureus	1971.C01	2936259	Complete Genome	2018-02-20	PRJNA321116	SAMN04966145	99.67	0.08	2011	USA: Ft. Benning, Georgia	Human	8	CC8	100	100	present	100	100	100	present	absent	absent	100	100	present	100	100	present	.	.	absent	.	.	absent	PVL (LukS-PV/lukF-PV), Gamma Hemolysin (HlgABC), LukED, LukAB (LukHG)
GCA_001717705.2	ASM171770v2	Staphylococcus aureus	1969.N	2929118	Complete Genome	2018-01-08	PRJNA321120	SAMN04966149	99.67	0.08	2011	USA: Ft. Benning, Georgia	Human	8	CC8	100	100	present	100	100	100	present	absent	absent	100	100	present	100	100	present	.	.	absent	.	.	absent	PVL (LukS-PV/lukF-PV), Gamma Hemolysin (HlgABC), LukED, LukAB (LukHG)
GCA_001717725.2	ASM171772v2	Staphylococcus aureus	1625.C01	2904982	Complete Genome	2017-12-29	PRJNA321054	SAMN04964640	99.67	0.08	2011	USA: Ft. Benning, Georgia	Human	8	CC8	100	100	present	100	100	100	present	absent	absent	100	100	present	100	100	present	.	.	absent	.	.	absent	PVL (LukS-PV/lukF-PV), Gamma Hemolysin (HlgABC), LukED, LukAB (LukHG)
GCA_001717975.3	ASM171797v3	Staphylococcus aureus	2148.C01	2892531	Complete Genome	2018-01-08	PRJNA321118	SAMN04966147	99.67	0.08	2011	USA: Ft. Benning, Georgia	Human	8	CC8	100	100	present	100	100	100	present	absent	absent	100	100	present	100	100	present	.	.	absent	.	.	absent	PVL (LukS-PV/lukF-PV), Gamma Hemolysin (HlgABC), LukED, LukAB (LukHG)
GCA_001725965.1	ASM172596v1	Staphylococcus aureus	FORC_027	2903376	Complete Genome	2016-09-14	PRJNA295337	SAMN04046233	99.67	0.08	2006	South Korea: Seoul	Human	5	CC5	.	.	absent	100	100	100	present	absent	absent	100	99.9	present	100	100	present	.	.	absent	.	.	absent	Gamma Hemolysin (HlgABC), LukED, LukAB (LukHG)
GCA_001735655.2	ASM173565v2	Staphylococcus aureus	3020.C01	2929940	Complete Genome	2018-01-04	PRJNA321117	SAMN04966146	99.67	0.08	2011	USA: Ft. Benning, Georgia	Human	8	CC8	100	100	present	100	100	100	present	absent	absent	100	100	present	100	100	present	.	.	absent	.	.	absent	PVL (LukS-PV/lukF-PV), Gamma Hemolysin (HlgABC), LukED, LukAB (LukHG)
GCA_001879545.1	ASM187954v1	Staphylococcus aureus	FORC_026	2719261	Complete Genome	2016-11-16	PRJNA301211	SAMN04243988	99.67	0.08	2014	South Korea: Seoul	NA	1	CC1	.	.	absent	100	100	100	present	absent	absent	100	100	present	99.72	100	present	.	.	absent	.	.	absent	Gamma Hemolysin (HlgABC), LukED, LukAB (LukHG)
GCA_001880265.1	ASM188026v1	Staphylococcus aureus	SA40TW	2771849	Complete Genome	2016-11-17	PRJNA302097	SAMN04263915	99.56	0.08	2005	Taiwan	Human	NT	-	.	.	absent	100	100	100	present	absent	absent	.	.	absent	100	99.9	present	.	.	absent	.	.	absent	Gamma Hemolysin (HlgABC), LukAB (LukHG)
GCA_001887075.1	ASM188707v1	Staphylococcus aureus	LA-MRSA ST398	2841399	Complete Genome	2016-11-28	PRJNA302644	SAMN04276964	99.67	0.08	2013	Canada:Quebec	Food	398	-	.	.	absent	100	100	100	present	absent	absent	.	.	absent	100	100	present	.	.	absent	.	.	absent	Gamma Hemolysin (HlgABC), LukAB (LukHG)
GCA_001900185.1	ASM190018v1	Staphylococcus aureus	HG001	2819767	Complete Genome	2016-12-12	PRJNA355085	SAMN06062108	99.67	0.08	NA	NA	NA	8	CC8	.	.	absent	100	100	100	present	absent	absent	99.89	100	present	100	100	present	.	.	absent	.	.	absent	Gamma Hemolysin (HlgABC), LukED, LukAB (LukHG)
GCA_001956755.1	ASM195675v1	Staphylococcus aureus	SJTUF_J27	2804759	Complete Genome	2017-01-18	PRJNA353940	SAMN06200256	99.56	0.17	2007	China: Shanghai	Environment	433	CC30	.	.	absent	100	99.9	100	present	absent	absent	.	.	absent	100	100	present	100	100	present	.	.	absent	Gamma Hemolysin (HlgABC), LukAB (LukHG), LukMF'
GCA_001956815.1	ASM195681v1	Staphylococcus aureus	USA300_SUR1	2934971	Complete Genome	2017-01-18	PRJNA260675	SAMN06238073	99.67	0.08	NA	NA	NA	8	CC8	100	100	present	100	100	100	present	absent	absent	100	100	present	100	100	present	.	.	absent	.	.	absent	PVL (LukS-PV/lukF-PV), Gamma Hemolysin (HlgABC), LukED, LukAB (LukHG)
GCA_001975005.1	ASM197500v1	Staphylococcus aureus	UCI62	2927237	Complete Genome	2017-01-30	PRJNA354450	SAMN06046111	99.67	0.08	2010	USA: California	Human	5	CC5	.	.	absent	100	100	100	present	absent	absent	100	99.9	present	100	100	present	.	.	absent	.	.	absent	Gamma Hemolysin (HlgABC), LukED, LukAB (LukHG)
GCA_001975045.1	ASM197504v1	Staphylococcus aureus	UCI 28	2862577	Complete Genome	2017-01-30	PRJNA354449	SAMN06046106	99.67	0.08	2009	USA: California	Human	5	CC5	.	.	absent	100	100	100	present	absent	absent	100	99.9	present	100	100	present	.	.	absent	.	.	absent	Gamma Hemolysin (HlgABC), LukED, LukAB (LukHG)
GCA_001986135.1	ASM198613v1	Staphylococcus aureus	SR434	2839706	Complete Genome	2017-02-06	PRJNA369164	SAMN06277866	99.67	0.08	2015	China:Hangzhou	Human	88	-	.	.	absent	100	100	100	present	absent	absent	100	99.9	present	99.72	100	present	.	.	absent	.	.	absent	Gamma Hemolysin (HlgABC), LukED, LukAB (LukHG)
GCA_002000565.1	ASM200056v1	Staphylococcus aureus	USA300-SUR9	2953985	Complete Genome	2017-02-16	PRJNA312385	SAMN04497603	99.67	0.08	2013	Suriname: Paramaribo	Human	8	CC8	100	100	present	100	100	100	present	absent	absent	100	100	present	100	100	present	.	.	absent	.	.	absent	PVL (LukS-PV/lukF-PV), Gamma Hemolysin (HlgABC), LukED, LukAB (LukHG)
GCA_002000585.1	ASM200058v1	Staphylococcus aureus	USA300-SUR10	2953985	Complete Genome	2017-02-16	PRJNA312385	SAMN04497604	99.67	0.08	2013	Suriname: Paramaribo	Human	8	CC8	100	100	present	100	100	100	present	absent	absent	100	100	present	100	100	present	.	.	absent	.	.	absent	PVL (LukS-PV/lukF-PV), Gamma Hemolysin (HlgABC), LukED, LukAB (LukHG)
GCA_002000605.1	ASM200060v1	Staphylococcus aureus	USA300-SUR11	2953985	Complete Genome	2017-02-16	PRJNA312385	SAMN04497605	99.67	0.08	2013	Suriname: Paramaribo	Human	8	CC8	100	100	present	100	100	100	present	absent	absent	100	100	present	100	100	present	.	.	absent	.	.	absent	PVL (LukS-PV/lukF-PV), Gamma Hemolysin (HlgABC), LukED, LukAB (LukHG)
GCA_002000625.1	ASM200062v1	Staphylococcus aureus	USA300-SUR12	2903423	Complete Genome	2017-02-16	PRJNA312385	SAMN04497606	99.67	0.08	2013	Suriname: Paramaribo	Human	8	CC8	100	100	present	100	100	100	present	absent	absent	100	100	present	100	100	present	.	.	absent	.	.	absent	PVL (LukS-PV/lukF-PV), Gamma Hemolysin (HlgABC), LukED, LukAB (LukHG)
GCA_002000645.1	ASM200064v1	Staphylococcus aureus	USA300-SUR13	2949913	Complete Genome	2017-02-16	PRJNA312385	SAMN04497607	99.67	0.08	2013	Suriname: Paramaribo	Human	8	CC8	100	100	present	100	100	100	present	absent	absent	100	100	present	100	100	present	.	.	absent	.	.	absent	PVL (LukS-PV/lukF-PV), Gamma Hemolysin (HlgABC), LukED, LukAB (LukHG)
GCA_002000665.1	ASM200066v1	Staphylococcus aureus	USA300-SUR14	2950020	Complete Genome	2017-02-16	PRJNA312385	SAMN04497608	99.67	0.08	2013	Suriname: Paramaribo	Human	8	CC8	100	100	present	100	100	100	present	absent	absent	100	100	present	100	100	present	.	.	absent	.	.	absent	PVL (LukS-PV/lukF-PV), Gamma Hemolysin (HlgABC), LukED, LukAB (LukHG)
GCA_002000685.1	ASM200068v1	Staphylococcus aureus	USA300-SUR15	2985088	Complete Genome	2017-02-16	PRJNA312385	SAMN04497609	99.67	0.08	2013	Suriname: Paramaribo	Human	8	CC8	100	100	present	100	100	100	present	absent	absent	100	100	present	100	100	present	.	.	absent	.	.	absent	PVL (LukS-PV/lukF-PV), Gamma Hemolysin (HlgABC), LukED, LukAB (LukHG)
GCA_002000705.1	ASM200070v1	Staphylococcus aureus	USA300-SUR16	2950020	Complete Genome	2017-02-16	PRJNA312385	SAMN04497610	99.67	0.08	2013	Suriname: Paramaribo	Human	8	CC8	100	100	present	100	100	100	present	absent	absent	100	100	present	100	100	present	.	.	absent	.	.	absent	PVL (LukS-PV/lukF-PV), Gamma Hemolysin (HlgABC), LukED, LukAB (LukHG)
GCA_002000725.1	ASM200072v1	Staphylococcus aureus	USA300-SUR17	2950019	Complete Genome	2017-02-16	PRJNA312385	SAMN04497611	99.67	0.08	2013	Suriname: Paramaribo	Human	8	CC8	100	100	present	100	100	100	present	absent	absent	100	100	present	100	100	present	.	.	absent	.	.	absent	PVL (LukS-PV/lukF-PV), Gamma Hemolysin (HlgABC), LukED, LukAB (LukHG)
GCA_002000745.1	ASM200074v1	Staphylococcus aureus	USA300-SUR18	2950020	Complete Genome	2017-02-16	PRJNA312385	SAMN04497612	99.67	0.08	2013	Suriname: Paramaribo	Human	8	CC8	100	100	present	100	100	100	present	absent	absent	100	100	present	100	100	present	.	.	absent	.	.	absent	PVL (LukS-PV/lukF-PV), Gamma Hemolysin (HlgABC), LukED, LukAB (LukHG)
GCA_002000765.1	ASM200076v1	Staphylococcus aureus	USA300-SUR19	2950021	Complete Genome	2017-02-16	PRJNA312385	SAMN04497613	99.67	0.08	2013	Suriname: Paramaribo	Human	8	CC8	100	100	present	100	100	100	present	absent	absent	100	100	present	100	100	present	.	.	absent	.	.	absent	PVL (LukS-PV/lukF-PV), Gamma Hemolysin (HlgABC), LukED, LukAB (LukHG)
GCA_002000785.1	ASM200078v1	Staphylococcus aureus	USA300-SUR20	2945638	Complete Genome	2017-02-16	PRJNA312385	SAMN04497614	99.67	0.08	2013	Suriname: Nickerie	Human	8	CC8	100	100	present	100	100	100	present	absent	absent	100	100	present	100	100	present	.	.	absent	.	.	absent	PVL (LukS-PV/lukF-PV), Gamma Hemolysin (HlgABC), LukED, LukAB (LukHG)
GCA_002000805.1	ASM200080v1	Staphylococcus aureus	USA300-SUR21	2949913	Complete Genome	2017-02-16	PRJNA312385	SAMN04497615	99.67	0.08	2013	Suriname: Paramaribo	Human	8	CC8	100	100	present	100	100	100	present	absent	absent	100	100	present	100	100	present	.	.	absent	.	.	absent	PVL (LukS-PV/lukF-PV), Gamma Hemolysin (HlgABC), LukED, LukAB (LukHG)
GCA_002000825.1	ASM200082v1	Staphylococcus aureus	USA300-SUR22	2945637	Complete Genome	2017-02-16	PRJNA312385	SAMN04497616	99.67	0.08	2013	Suriname: Nickerie	Human	8	CC8	100	100	present	100	100	100	present	absent	absent	100	100	present	100	100	present	.	.	absent	.	.	absent	PVL (LukS-PV/lukF-PV), Gamma Hemolysin (HlgABC), LukED, LukAB (LukHG)
GCA_002000845.1	ASM200084v1	Staphylococcus aureus	USA300-SUR23	2945637	Complete Genome	2017-02-16	PRJNA312385	SAMN04497617	99.67	0.08	2013	Suriname: Nickerie	Human	8	CC8	100	100	present	100	100	100	present	absent	absent	100	100	present	100	100	present	.	.	absent	.	.	absent	PVL (LukS-PV/lukF-PV), Gamma Hemolysin (HlgABC), LukED, LukAB (LukHG)
GCA_002000865.1	ASM200086v1	Staphylococcus aureus	USA300-SUR24	2985088	Complete Genome	2017-02-16	PRJNA312385	SAMN04497618	99.67	0.08	2013	Suriname: Paramaribo	Human	8	CC8	100	100	present	100	100	100	present	absent	absent	100	100	present	100	100	present	.	.	absent	.	.	absent	PVL (LukS-PV/lukF-PV), Gamma Hemolysin (HlgABC), LukED, LukAB (LukHG)
GCA_002025125.1	ASM202512v1	Staphylococcus aureus	08S00974	2802697	Complete Genome	2017-03-13	PRJNA378150	SAMN06480668	99.67	0.08	2021	Germany	Animal	398	-	.	.	absent	100	100	100	present	absent	absent	.	.	absent	100	100	present	.	.	absent	.	.	absent	Gamma Hemolysin (HlgABC), LukAB (LukHG)
GCA_002025145.1	ASM202514v1	Staphylococcus aureus	ATCC 6538	2800610	Complete Genome	2017-03-13	PRJNA378149	SAMN06480665	99.39	0.08	1984	Germany	Human	464	CC97	.	.	absent	100	100	100	present	absent	absent	100	99.9	present	99.72	100	present	.	.	absent	.	.	absent	Gamma Hemolysin (HlgABC), LukED, LukAB (LukHG)
GCA_002085525.1	ASM208552v1	Staphylococcus aureus	JE2	2874399	Complete Genome	2017-04-11	PRJNA381486	SAMN06677988	99.67	0.08	2013	USA:Nebraska	Human	8	CC8	100	100	present	100	100	100	present	absent	absent	100	100	present	100	100	present	.	.	absent	.	.	absent	PVL (LukS-PV/lukF-PV), Gamma Hemolysin (HlgABC), LukED, LukAB (LukHG)
GCA_002088995.1	ASM208899v1	Staphylococcus aureus	C2406	2878854	Complete Genome	2017-04-13	PRJNA345240	SAMN05860146	99.67	0.08	2004	Canada: Calgary	Human	8	CC8	100	100	present	100	100	100	present	absent	absent	100	100	present	100	100	present	.	.	absent	.	.	absent	PVL (LukS-PV/lukF-PV), Gamma Hemolysin (HlgABC), LukED, LukAB (LukHG)
GCA_002089035.2	ASM208903v2	Staphylococcus aureus	293G	2722374	Complete Genome	2018-07-02	PRJNA362943	SAMN06251153	99.56	0.08	2014	Canada: Calgary	Human	398	-	.	.	absent	100	100	100	present	absent	absent	.	.	absent	100	100	present	.	.	absent	.	.	absent	Gamma Hemolysin (HlgABC), LukAB (LukHG)
GCA_002089055.1	ASM208905v1	Staphylococcus aureus	GD5	2784749	Complete Genome	2017-04-13	PRJNA368923	SAMN06274061	99.67	1.65	NA	China: Guangdong	Human	398	-	.	.	absent	100	100	100	present	absent	absent	.	.	absent	100	100	present	.	.	absent	.	.	absent	Gamma Hemolysin (HlgABC), LukAB (LukHG)
GCA_002089075.2	ASM208907v2	Staphylococcus aureus	GD705	2790096	Complete Genome	2018-07-09	PRJNA368953	SAMN06274062	99.67	0.08	NA	China: Guangdong	Human	398	-	.	.	absent	100	100	100	present	absent	absent	.	.	absent	100	100	present	.	.	absent	.	.	absent	Gamma Hemolysin (HlgABC), LukAB (LukHG)
GCA_002089095.2	ASM208909v2	Staphylococcus aureus	GD1677	2790204	Complete Genome	2018-07-02	PRJNA368959	SAMN06274241	99.67	0.08	NA	China: Guangdong	Human	398	-	.	.	absent	100	100	100	present	absent	absent	.	.	absent	100	100	present	.	.	absent	.	.	absent	Gamma Hemolysin (HlgABC), LukAB (LukHG)
GCA_002089115.2	ASM208911v2	Staphylococcus aureus	GD1539	2793232	Complete Genome	2018-07-09	PRJNA368957	SAMN06274093	99.67	0.08	NA	China: Guangdong	Human	398	-	100	100	present	100	100	100	present	absent	absent	.	.	absent	100	100	present	.	.	absent	.	.	absent	PVL (LukS-PV/lukF-PV), Gamma Hemolysin (HlgABC), LukAB (LukHG)
GCA_002097595.2	ASM209759v2	Staphylococcus aureus	M92	3038845	Complete Genome	2018-06-04	PRJNA319679	SAMN04903357	99.67	0.08	NA	Canada: Calgary	Human	5354	CC8	.	.	absent	100	100	100	present	absent	absent	100	100	present	100	100	present	.	.	absent	.	.	absent	Gamma Hemolysin (HlgABC), LukED, LukAB (LukHG)
GCA_002140115.1	ASM214011v1	Staphylococcus aureus	FORC_039	2833437	Complete Genome	2017-05-16	PRJNA321478	SAMN04995068	99.67	0.1	NA	South Korea	Animal	188	CC1	.	.	absent	99.89	100	100	present	absent	absent	100	99.9	present	100	100	present	.	.	absent	.	.	absent	Gamma Hemolysin (HlgABC), LukED, LukAB (LukHG)
GCA_002202075.1	ASM220207v1	Staphylococcus aureus	Seattle 1945	2806349	Complete Genome	2017-06-20	PRJNA390063	SAMN07212543	99.67	0.08	2014	Germany: Saarbruecken	Human	243	CC30	100	100	present	100	99.9	100	present	absent	absent	.	.	absent	100	100	present	.	.	absent	.	.	absent	PVL (LukS-PV/lukF-PV), Gamma Hemolysin (HlgABC), LukAB (LukHG)
GCA_002202095.1	ASM220209v1	Staphylococcus aureus	Seattle 1945	2819703	Complete Genome	2017-06-20	PRJNA390063	SAMN07212544	99.67	0.08	2013	Germany: Dresden	Human	243	CC30	100	100	present	100	99.9	100	present	absent	absent	.	.	absent	100	100	present	.	.	absent	.	.	absent	PVL (LukS-PV/lukF-PV), Gamma Hemolysin (HlgABC), LukAB (LukHG)
GCA_002204555.1	ASM220455v1	Staphylococcus aureus	ISU935	2861508	Complete Genome	2017-06-21	PRJNA315882	SAMN04571767	99.67	0.36	2010	USA	Animal	5	CC5	.	.	absent	100	100	100	present	absent	absent	100	99.9	present	100	100	present	.	.	absent	.	.	absent	Gamma Hemolysin (HlgABC), LukED, LukAB (LukHG)
GCA_002204575.1	ASM220457v1	Staphylococcus aureus	ISU926	2833430	Complete Genome	2017-06-21	PRJNA315880	SAMN04571756	99.67	0.08	2010	USA	Animal	398	-	.	.	absent	100	100	100	present	absent	absent	.	.	absent	100	100	present	.	.	absent	.	.	absent	Gamma Hemolysin (HlgABC), LukAB (LukHG)
GCA_002209325.1	ASM220932v1	Staphylococcus aureus	FORC_045	2807171	Complete Genome	2017-06-27	PRJNA338099	SAMN05520967	99.22	0.08	2014	South Korea: Seoul	Human	1	CC1	.	.	absent	100	100	100	present	absent	absent	100	100	present	99.72	100	present	.	.	absent	.	.	absent	Gamma Hemolysin (HlgABC), LukED, LukAB (LukHG)
GCA_002214665.1	ASM221466v1	Staphylococcus aureus	FORC_040	2764958	Complete Genome	2017-07-05	PRJNA326817	SAMN05292960	99.67	0.08	2013	South Korea	Animal	72	CC8	.	.	absent	100	100	100	present	absent	absent	100	99.9	present	99.72	100	present	.	.	absent	.	.	absent	Gamma Hemolysin (HlgABC), LukED, LukAB (LukHG)
GCA_002310395.1	ASM231039v1	Staphylococcus aureus	Newman_D2C	2878897	Complete Genome	2017-09-18	PRJNA406184	SAMN07629847	99.49	0.08	1970	NA	Human	254	CC8	.	.	absent	100	100	100	present	absent	absent	100	100	present	100	100	present	.	.	absent	.	.	absent	Gamma Hemolysin (HlgABC), LukED, LukAB (LukHG)
GCA_002310435.1	ASM231043v1	Staphylococcus aureus subsp. aureus str. Newman	NYU_Newman	2878897	Complete Genome	2017-09-18	PRJNA406184	SAMN07629846	99.49	0.08	2008	USA	Human	254	CC8	.	.	absent	100	100	100	present	absent	absent	100	100	present	100	100	present	.	.	absent	.	.	absent	Gamma Hemolysin (HlgABC), LukED, LukAB (LukHG)
GCA_002355355.1	ASM235535v1	Staphylococcus aureus	OC8	2897106	Complete Genome	2016-10-18	PRJDB4364	SAMD00043228	99.67	0.11	2007	Russia:Krasnoyarsk	Human	8	CC8	.	.	absent	100	100	100	present	absent	absent	100	100	present	100	100	present	.	.	absent	.	.	absent	Gamma Hemolysin (HlgABC), LukED, LukAB (LukHG)
GCA_002356675.1	ASM235667v1	Staphylococcus aureus	JH4899	2841501	Complete Genome	2017-03-31	PRJDB4003	SAMD00034144	99.67	0.08	2013	Japan:Okayama, tsuyama	Human	8	CC8	.	.	absent	100	100	100	present	absent	absent	100	100	present	100	100	present	.	.	absent	.	.	absent	Gamma Hemolysin (HlgABC), LukED, LukAB (LukHG)
GCA_002386245.1	ASM238624v1	Staphylococcus aureus	FDAARGOS_412	2769588	Complete Genome	2017-09-28	PRJNA231221	SAMN07312456	99.67	0.08	NA	NA	Human	6271	CC8	.	.	absent	100	100	100	present	absent	absent	100	100	present	100	100	present	.	.	absent	.	.	absent	Gamma Hemolysin (HlgABC), LukED, LukAB (LukHG)
GCA_002442975.1	ASM244297v1	Staphylococcus aureus	HZW450	2831958	Complete Genome	2017-10-04	PRJNA382289	SAMN06703161	99.67	0.19	2016	China: Hangzhou	Human	59	-	100	100	present	100	100	100	present	absent	absent	.	.	absent	100	100	present	.	.	absent	.	.	absent	PVL (LukS-PV/lukF-PV), Gamma Hemolysin (HlgABC), LukAB (LukHG)
GCA_002633765.1	ASM263376v1	Staphylococcus aureus	CFSAN007835	2676924	Complete Genome	2017-10-23	PRJNA494566	SAMN03763930	99.67	0.22	2010	USA:IL	Environment	45	CC45	.	.	absent	100	100	100	present	absent	absent	.	.	absent	100	100	present	.	.	absent	.	.	absent	Gamma Hemolysin (HlgABC), LukAB (LukHG)
GCA_002633785.1	ASM263378v1	Staphylococcus aureus	CFSAN007847	2857060	Complete Genome	2017-10-23	PRJNA494566	SAMN03763942	99.67	0.08	2011	USA:IL	Environment	30	CC30	.	.	absent	100	99.9	100	present	absent	absent	.	.	absent	100	100	present	.	.	absent	.	.	absent	Gamma Hemolysin (HlgABC), LukAB (LukHG)
GCA_002633805.1	ASM263380v1	Staphylococcus aureus	CFSAN007850	2825378	Complete Genome	2017-10-23	PRJNA494566	SAMN03763945	99.66	0.08	2010	USA:IL	Environment	5	CC5	.	.	absent	100	100	100	present	absent	absent	100	99.9	present	100	100	present	.	.	absent	.	.	absent	Gamma Hemolysin (HlgABC), LukED, LukAB (LukHG)
GCA_002633825.1	ASM263382v1	Staphylococcus aureus	CFSAN007851	2769475	Complete Genome	2017-10-23	PRJNA494566	SAMN03763946	99.67	0.08	2011	USA:IL	Environment	1	CC1	.	.	absent	100	100	100	present	absent	absent	100	100	present	99.72	100	present	.	.	absent	.	.	absent	Gamma Hemolysin (HlgABC), LukED, LukAB (LukHG)
GCA_002633845.1	ASM263384v1	Staphylococcus aureus	CFSAN007883	2758960	Complete Genome	2017-10-23	PRJNA494566	SAMN03763978	99.11	0.08	2010	USA:IL	Environment	59	-	.	.	absent	100	100	100	present	absent	absent	.	.	absent	100	100	present	.	.	absent	.	.	absent	Gamma Hemolysin (HlgABC), LukAB (LukHG)
GCA_002633865.1	ASM263386v1	Staphylococcus aureus	CFSAN007894	2757659	Complete Genome	2017-10-23	PRJNA243331	SAMN03763989	99.58	0.08	2011	USA:IL	Environment	5	CC5	.	.	absent	100	100	100	present	absent	absent	99.89	99.9	present	100	100	present	.	.	absent	.	.	absent	Gamma Hemolysin (HlgABC), LukED, LukAB (LukHG)
GCA_002786465.1	ASM278646v1	Staphylococcus aureus	EDCC5458	2848525	Complete Genome	2017-11-20	PRJNA392813	SAMN07310520	99.67	0.08	2014	Germany	Human	8	CC8	.	.	absent	100	100	100	present	absent	absent	100	100	present	100	100	present	.	.	absent	.	.	absent	Gamma Hemolysin (HlgABC), LukED, LukAB (LukHG)
GCA_002786535.1	ASM278653v1	Staphylococcus aureus	EDCC5464	2762859	Complete Genome	2017-11-20	PRJNA392815	SAMN07310553	99.61	0.08	2015	Germany	Human	22	CC22	.	.	absent	100	100	100	present	absent	absent	.	.	absent	99.72	100	present	.	.	absent	.	.	absent	Gamma Hemolysin (HlgABC), LukAB (LukHG)
GCA_002795285.1	ASM279528v1	Staphylococcus aureus	USA400-0051	2832530	Complete Genome	2017-11-24	PRJNA345484	SAMN05864218	99.61	0.08	2003	USA	Human	1	CC1	99.9	100	present	99.89	100	100	present	absent	absent	100	100	present	99.72	100	present	.	.	absent	.	.	absent	PVL (LukS-PV/lukF-PV), Gamma Hemolysin (HlgABC), LukED, LukAB (LukHG)
GCA_002803885.1	ASM280388v1	Staphylococcus aureus	55-99-44	2784606	Complete Genome	2017-12-04	PRJNA418239	SAMN08024196	99.67	0.08	2015	Denmark	Human	152	-	100	100	present	100	100	100	present	absent	absent	99.89	99.8	present	97.44	100	present	.	.	absent	.	.	absent	PVL (LukS-PV/lukF-PV), Gamma Hemolysin (HlgABC), LukED, LukAB (LukHG)
GCA_002850395.1	ASM285039v1	Staphylococcus aureus	K17	2729453	Complete Genome	2018-01-03	PRJNA376656	SAMN06702660	99.61	0.08	2014	India: Anand District	Food	2454	CC8	.	.	absent	100	100	98.21	present	absent	absent	.	.	absent	100	100	present	.	.	absent	.	.	absent	Gamma Hemolysin (HlgABC), LukAB (LukHG)
GCA_002850415.1	ASM285041v1	Staphylococcus aureus	K18	2731897	Complete Genome	2018-01-03	PRJNA376656	SAMN06702662	99.67	0.08	2014	India:Anand	Food	2454	CC8	.	.	absent	100	100	98.21	present	absent	absent	.	.	absent	100	100	present	.	.	absent	.	.	absent	Gamma Hemolysin (HlgABC), LukAB (LukHG)
GCA_002895385.1	ASM289538v1	Staphylococcus aureus	MRSA107	3095697	Complete Genome	2018-01-23	PRJNA357000	SAMN06130958	99.67	0.08	2016	China	NA	239	CC8	.	.	absent	100	100	100	present	absent	absent	100	100	present	100	100	present	.	.	absent	.	.	absent	Gamma Hemolysin (HlgABC), LukED, LukAB (LukHG)
GCA_002952015.1	ASM295201v1	Staphylococcus aureus	K5	2718638	Complete Genome	2018-02-01	PRJNA376656	SAMN06689951	99.11	0.08	2014	India:Anand	Animal	2454	CC8	.	.	absent	100	100	98.21	present	absent	absent	.	.	absent	100	100	present	.	.	absent	.	.	absent	Gamma Hemolysin (HlgABC), LukAB (LukHG)
GCA_003010475.1	ASM301047v1	Staphylococcus aureus	ST2594	2809023	Complete Genome	2018-03-19	PRJNA436877	SAMN08634544	99.11	0.08	2015	Brazil: Rio de Janeiro	Human	NT	-	.	.	absent	100	100	100	present	absent	absent	100	99.9	present	100	100	present	.	.	absent	.	.	absent	Gamma Hemolysin (HlgABC), LukED, LukAB (LukHG)
GCA_003010875.1	ASM301087v1	Staphylococcus aureus	FORC59	2742918	Complete Genome	2018-03-19	PRJNA379058	SAMN06578843	99.67	0.1	2016	South Korea: Seoul	NA	188	CC1	.	.	absent	100	100	100	present	absent	absent	100	99.9	present	100	100	present	.	.	absent	.	.	absent	Gamma Hemolysin (HlgABC), LukED, LukAB (LukHG)
GCA_003029645.1	ASM302964v1	Staphylococcus aureus	CFSAN064038	2928160	Complete Genome	2018-04-02	PRJNA243331	SAMN08663439	99.67	0.27	NA	Denmark	NA	398	-	.	.	absent	100	100	100	present	absent	absent	.	.	absent	100	100	present	.	.	absent	.	.	absent	Gamma Hemolysin (HlgABC), LukAB (LukHG)
GCA_003030065.1	ASM303006v1	Staphylococcus aureus	CFSAN018749	2918141	Complete Genome	2018-04-02	PRJNA243331	SAMN08668672	99.67	0.11	NA	Denmark	Animal	433	CC30	.	.	absent	100	99.9	100	present	absent	absent	.	.	absent	100	100	present	100	100	present	.	.	absent	Gamma Hemolysin (HlgABC), LukAB (LukHG), LukMF'
GCA_003030085.1	ASM303008v1	Staphylococcus aureus	CFSAN064037	2790673	Complete Genome	2018-04-02	PRJNA243331	SAMN08663436	99.67	0.1	NA	Denmark	NA	4307	-	.	.	absent	100	100	100	present	absent	absent	100	99.9	present	100	100	present	.	.	absent	.	.	absent	Gamma Hemolysin (HlgABC), LukED, LukAB (LukHG)
GCA_003030225.1	ASM303022v1	Staphylococcus aureus	CFSAN018750	2719423	Complete Genome	2018-04-02	PRJNA243331	SAMN08663447	99.67	0.64	NA	Denmark	Animal	9	CC1	.	.	absent	100	100	100	present	absent	absent	.	.	absent	100	100	present	.	.	absent	.	.	absent	Gamma Hemolysin (HlgABC), LukAB (LukHG)
GCA_003031285.1	ASM303128v1	Staphylococcus aureus	TF3198	2804030	Complete Genome	2018-04-03	PRJNA411362	SAMN07684573	99.67	0.08	NA	Japan	Human	8	CC8	.	.	absent	100	100	100	present	absent	absent	99.89	100	present	100	100	present	.	.	absent	.	.	absent	Gamma Hemolysin (HlgABC), LukED, LukAB (LukHG)
GCA_003031425.1	ASM303142v1	Staphylococcus aureus	CFSAN007896	2855675	Complete Genome	2018-04-03	PRJNA494566	SAMN03763991	99.67	0.17	2011	USA:IL	NA	30	CC30	.	.	absent	100	99.9	100	present	absent	absent	.	.	absent	100	100	present	.	.	absent	.	.	absent	Gamma Hemolysin (HlgABC), LukAB (LukHG)
GCA_003031485.1	ASM303148v1	Staphylococcus aureus	CC5	2745711	Complete Genome	2018-04-03	PRJNA378176	SAMN06480776	99.67	0.08	2014	Brazil: Rio de Janeiro	Human	5	CC5	.	.	absent	100	100	100	present	absent	absent	100	99.9	present	100	100	present	.	.	absent	.	.	absent	Gamma Hemolysin (HlgABC), LukED, LukAB (LukHG)
GCA_003073395.1	ASM307339v1	Staphylococcus aureus	CIT	2872769	Complete Genome	2018-04-30	PRJNA451172	SAMN08963293	99.67	0.08	2015	Spain	Environment	8	CC8	100	100	present	100	100	100	present	absent	absent	100	100	present	100	100	present	.	.	absent	.	.	absent	PVL (LukS-PV/lukF-PV), Gamma Hemolysin (HlgABC), LukED, LukAB (LukHG)
GCA_003073415.1	ASM307341v1	Staphylococcus aureus	CAR	2829743	Complete Genome	2018-04-30	PRJNA451172	SAMN08963276	99.67	0.08	2015	Spain	Environment	8	CC8	100	100	present	100	100	100	present	absent	absent	100	100	present	100	100	present	.	.	absent	.	.	absent	PVL (LukS-PV/lukF-PV), Gamma Hemolysin (HlgABC), LukED, LukAB (LukHG)
GCA_003073435.1	ASM307343v1	Staphylococcus aureus	OXLIM	2872769	Complete Genome	2018-04-30	PRJNA451172	SAMN08963307	99.67	0.08	2015	Spain	Environment	8	CC8	100	100	present	100	100	100	present	absent	absent	100	100	present	100	100	present	.	.	absent	.	.	absent	PVL (LukS-PV/lukF-PV), Gamma Hemolysin (HlgABC), LukED, LukAB (LukHG)
GCA_003073635.1	ASM307363v1	Staphylococcus aureus	AR466	2810799	Complete Genome	2018-04-30	PRJNA316321	SAMN07291559	99.67	0.24	NA	NA	NA	45	CC45	.	.	absent	100	100	100	present	absent	absent	.	.	absent	100	100	present	.	.	absent	.	.	absent	Gamma Hemolysin (HlgABC), LukAB (LukHG)
GCA_003073655.1	ASM307365v1	Staphylococcus aureus	AR465	2938533	Complete Genome	2018-04-30	PRJNA316321	SAMN07291558	99.67	0.11	NA	NA	NA	5	CC5	.	.	absent	100	100	100	present	absent	absent	100	99.9	present	100	100	present	.	.	absent	.	.	absent	Gamma Hemolysin (HlgABC), LukED, LukAB (LukHG)
GCA_003073715.1	ASM307371v1	Staphylococcus aureus	AR461	2909586	Complete Genome	2018-04-30	PRJNA316321	SAMN07291554	99.67	0.08	NA	NA	NA	5	CC5	.	.	absent	100	100	100	present	absent	absent	100	99.9	present	100	100	present	.	.	absent	.	.	absent	Gamma Hemolysin (HlgABC), LukED, LukAB (LukHG)
GCA_003073755.1	ASM307375v1	Staphylococcus aureus	AR464	2814047	Complete Genome	2018-04-30	PRJNA316321	SAMN07291557	99.67	0.22	NA	NA	NA	45	CC45	.	.	absent	100	100	100	present	absent	absent	.	.	absent	100	100	present	.	.	absent	.	.	absent	Gamma Hemolysin (HlgABC), LukAB (LukHG)
GCA_003073775.1	ASM307377v1	Staphylococcus aureus	AR462	2777202	Complete Genome	2018-04-30	PRJNA316321	SAMN07291555	99.67	0.08	NA	NA	NA	5	CC5	.	.	absent	100	100	100	present	absent	absent	100	99.9	present	100	100	present	.	.	absent	.	.	absent	Gamma Hemolysin (HlgABC), LukED, LukAB (LukHG)
GCA_003111725.1	ASM311172v1	Staphylococcus aureus	SVH7513	2945766	Complete Genome	2018-05-10	PRJNA454172	SAMN08999370	99.67	0.08	2009	Australia: New South Wales	Human	612	CC8	.	.	absent	100	100	100	present	absent	absent	100	100	present	100	100	present	.	.	absent	.	.	absent	Gamma Hemolysin (HlgABC), LukED, LukAB (LukHG)
GCA_003111745.1	ASM311174v1	Staphylococcus aureus	PTDrAP2	2916774	Complete Genome	2018-05-10	PRJNA454185	SAMN08999457	99.67	1.11	2015	Australia	Animal	398	-	.	.	absent	100	100	100	present	absent	absent	.	.	absent	100	100	present	.	.	absent	.	.	absent	Gamma Hemolysin (HlgABC), LukAB (LukHG)
GCA_003184985.1	ASM318498v1	Staphylococcus aureus	IT1-S	2808627	Complete Genome	2018-06-04	PRJNA435512	SAMN08580535	99.67	0.08	2013	Italy: Rome	Human	22	CC22	.	.	absent	99.89	100	100	present	absent	absent	.	.	absent	99.72	100	present	.	.	absent	.	.	absent	Gamma Hemolysin (HlgABC), LukAB (LukHG)
GCA_003185005.1	ASM318500v1	Staphylococcus aureus	IT4-R	2808627	Complete Genome	2018-06-04	PRJNA435575	SAMN08580907	99.67	0.08	2013	Italy: Rome	Human	22	CC22	.	.	absent	99.89	100	100	present	absent	absent	.	.	absent	99.72	100	present	.	.	absent	.	.	absent	Gamma Hemolysin (HlgABC), LukAB (LukHG)
GCA_003186105.1	ASM318610v1	Staphylococcus aureus	MOK063	2808798	Complete Genome	2018-06-05	PRJNA472941	SAMN09254008	99.67	0.08	2010	Ireland: Tipperary	Animal	97	CC97	.	.	absent	100	100	100	present	absent	absent	99.89	99.9	present	99.72	100	present	.	.	absent	.	.	absent	Gamma Hemolysin (HlgABC), LukED, LukAB (LukHG)
GCA_003186125.1	ASM318612v1	Staphylococcus aureus	MOK042	2876138	Complete Genome	2018-06-05	PRJNA472939	SAMN09253995	99.11	0.08	2010	Ireland: Cork	Animal	71	CC97	.	.	absent	100	100	100	present	absent	absent	99.89	99.9	present	99.72	100	present	.	.	absent	.	.	absent	Gamma Hemolysin (HlgABC), LukED, LukAB (LukHG)
GCA_003193665.1	ASM319366v1	Staphylococcus aureus	AR_0472	2836912	Complete Genome	2018-06-06	PRJNA316321	SAMN07291565	99.67	0.08	NA	NA	NA	72	CC8	.	.	absent	100	100	100	present	absent	absent	100	99.9	present	99.72	100	present	.	.	absent	.	.	absent	Gamma Hemolysin (HlgABC), LukED, LukAB (LukHG)
GCA_003193685.1	ASM319368v1	Staphylococcus aureus	AR_0223	2875335	Complete Genome	2018-06-06	PRJNA316321	SAMN04901613	99.67	0.08	NA	NA	NA	1750	CC8	.	.	absent	100	100	100	present	absent	absent	100	100	present	100	100	present	.	.	absent	.	.	absent	Gamma Hemolysin (HlgABC), LukED, LukAB (LukHG)
GCA_003193705.1	ASM319370v1	Staphylococcus aureus	AR_0219	2903540	Complete Genome	2018-06-06	PRJNA316321	SAMN04901609	99.67	0.08	NA	NA	NA	5	CC5	.	.	absent	100	100	100	present	absent	absent	100	99.9	present	100	100	present	.	.	absent	.	.	absent	Gamma Hemolysin (HlgABC), LukED, LukAB (LukHG)
GCA_003193725.1	ASM319372v1	Staphylococcus aureus	AR_0216	2951261	Complete Genome	2018-06-06	PRJNA316321	SAMN04901606	99.67	0.08	NA	NA	NA	8	CC8	100	100	present	100	100	100	present	absent	absent	100	100	present	100	100	present	.	.	absent	.	.	absent	PVL (LukS-PV/lukF-PV), Gamma Hemolysin (HlgABC), LukED, LukAB (LukHG)
GCA_003193745.1	ASM319374v1	Staphylococcus aureus	AR_0470	2963657	Complete Genome	2018-06-06	PRJNA316321	SAMN07291563	99.56	0.08	NA	NA	NA	30	CC30	.	.	absent	100	99.9	100	present	absent	absent	.	.	absent	100	100	present	.	.	absent	.	.	absent	Gamma Hemolysin (HlgABC), LukAB (LukHG)
GCA_003193765.1	ASM319376v1	Staphylococcus aureus	AR_0471	2833993	Complete Genome	2018-06-06	PRJNA316321	SAMN07291564	99.67	0.22	NA	NA	NA	508	CC45	.	.	absent	100	100	100	present	absent	absent	.	.	absent	100	100	present	.	.	absent	.	.	absent	Gamma Hemolysin (HlgABC), LukAB (LukHG)
GCA_003193785.1	ASM319378v1	Staphylococcus aureus	AR_0473	2834434	Complete Genome	2018-06-06	PRJNA316321	SAMN07291566	99.67	0.08	NA	NA	NA	72	CC8	.	.	absent	100	100	100	present	absent	absent	100	99.9	present	99.72	100	present	.	.	absent	.	.	absent	Gamma Hemolysin (HlgABC), LukED, LukAB (LukHG)
GCA_003193885.1	ASM319388v1	Staphylococcus aureus	AR_0467	2937877	Complete Genome	2018-06-06	PRJNA316321	SAMN07291560	99.67	0.11	NA	NA	NA	5	CC5	.	.	absent	100	100	100	present	absent	absent	100	99.9	present	100	100	present	.	.	absent	.	.	absent	Gamma Hemolysin (HlgABC), LukED, LukAB (LukHG)
GCA_003193965.1	ASM319396v1	Staphylococcus aureus	AR_0225	2924940	Complete Genome	2018-06-06	PRJNA316321	SAMN04901615	99.67	0.08	NA	NA	NA	8	CC8	100	100	present	100	100	100	present	absent	absent	100	100	present	100	100	present	.	.	absent	.	.	absent	PVL (LukS-PV/lukF-PV), Gamma Hemolysin (HlgABC), LukED, LukAB (LukHG)
GCA_003194005.1	ASM319400v1	Staphylococcus aureus	AR_0469	2884520	Complete Genome	2018-06-06	PRJNA316321	SAMN07291562	99.67	0.08	NA	NA	NA	5	CC5	.	.	absent	100	100	100	present	absent	absent	100	99.9	present	100	100	present	.	.	absent	.	.	absent	Gamma Hemolysin (HlgABC), LukED, LukAB (LukHG)
GCA_003194025.1	ASM319402v1	Staphylococcus aureus	AR_0215	2937397	Complete Genome	2018-06-06	PRJNA316321	SAMN04901605	99.67	0.08	NA	NA	NA	5	CC5	.	.	absent	100	100	100	present	absent	absent	100	99.9	present	100	100	present	.	.	absent	.	.	absent	Gamma Hemolysin (HlgABC), LukED, LukAB (LukHG)
GCA_003194405.1	ASM319440v1	Staphylococcus aureus	CHU15-056	2773467	Complete Genome	2018-06-06	PRJNA378176	SAMN06560523	99.67	0.08	2015	Brazil: Rio de Janeiro	Human	5	CC5	.	.	absent	100	100	100	present	absent	absent	100	99.9	present	100	100	present	.	.	absent	.	.	absent	Gamma Hemolysin (HlgABC), LukED, LukAB (LukHG)
GCA_003203595.1	ASM320359v1	Staphylococcus aureus	AR_0226	2907673	Complete Genome	2018-06-08	PRJNA316321	SAMN04901616	99.67	0.08	NA	NA	NA	8	CC8	100	100	present	100	100	100	present	absent	absent	100	100	present	100	100	present	.	.	absent	.	.	absent	PVL (LukS-PV/lukF-PV), Gamma Hemolysin (HlgABC), LukED, LukAB (LukHG)
GCA_003203615.1	ASM320361v1	Staphylococcus aureus	AR_0468	2938529	Complete Genome	2018-06-08	PRJNA316321	SAMN07291561	99.67	0.11	NA	NA	NA	5	CC5	.	.	absent	100	100	100	present	absent	absent	100	99.9	present	100	100	present	.	.	absent	.	.	absent	Gamma Hemolysin (HlgABC), LukED, LukAB (LukHG)
GCA_003203635.1	ASM320363v1	Staphylococcus aureus	AR_0228	2922761	Complete Genome	2018-06-08	PRJNA316321	SAMN04901618	98.83	0.08	NA	NA	NA	5	CC5	.	.	absent	100	100	100	present	absent	absent	100	99.9	present	100	100	present	.	.	absent	.	.	absent	Gamma Hemolysin (HlgABC), LukED, LukAB (LukHG)
GCA_003203655.1	ASM320365v1	Staphylococcus aureus	AR_0222	2719487	Complete Genome	2018-06-08	PRJNA316321	SAMN04901612	99.67	0.08	NA	NA	NA	5	CC5	.	.	absent	100	100	100	present	absent	absent	100	99.9	present	100	100	present	.	.	absent	.	.	absent	Gamma Hemolysin (HlgABC), LukED, LukAB (LukHG)
GCA_003203675.1	ASM320367v1	Staphylococcus aureus	AR_0220	2855408	Complete Genome	2018-06-08	PRJNA316321	SAMN04901610	99.64	0.08	NA	NA	NA	5	CC5	.	.	absent	100	100	100	present	absent	absent	100	99.9	present	100	100	present	.	.	absent	.	.	absent	Gamma Hemolysin (HlgABC), LukED, LukAB (LukHG)
GCA_003264775.1	ASM326477v1	Staphylococcus aureus	CMRSA-3	2958212	Complete Genome	2018-06-25	PRJNA438470	SAMN08717045	99.67	0.08	NA	Canada	Human	241	CC8	.	.	absent	100	100	100	present	absent	absent	100	100	present	100	100	present	.	.	absent	.	.	absent	Gamma Hemolysin (HlgABC), LukED, LukAB (LukHG)
GCA_003264815.1	ASM326481v1	Staphylococcus aureus	CMRSA-6	3044721	Complete Genome	2018-06-25	PRJNA438472	SAMN08717048	99.67	0.08	NA	Canada	Human	239	CC8	.	.	absent	100	100	100	present	absent	absent	100	100	present	100	100	present	.	.	absent	.	.	absent	Gamma Hemolysin (HlgABC), LukED, LukAB (LukHG)
GCA_003288395.1	ASM328839v1	Staphylococcus aureus	AR_475	2817435	Complete Genome	2018-07-05	PRJNA316321	SAMN07291568	99.67	0.08	NA	NA	NA	87	-	.	.	absent	100	100	100	present	absent	absent	.	.	absent	100	100	present	.	.	absent	.	.	absent	Gamma Hemolysin (HlgABC), LukAB (LukHG)
GCA_003330905.1	ASM333090v1	Staphylococcus aureus	AR_474	2936935	Complete Genome	2018-07-20	PRJNA316321	SAMN07291567	99.67	0.08	NA	NA	NA	105	CC5	.	.	absent	100	100	100	present	absent	absent	100	99.9	present	100	100	present	.	.	absent	.	.	absent	Gamma Hemolysin (HlgABC), LukED, LukAB (LukHG)
GCA_003342735.1	ASM334273v1	Staphylococcus aureus	E16SA093	2785564	Complete Genome	2018-07-26	PRJNA481439	SAMN09668080	99	0.08	2016	South Korea	Human	72	CC8	.	.	absent	100	100	100	present	absent	absent	100	99.9	present	99.72	100	present	.	.	absent	.	.	absent	Gamma Hemolysin (HlgABC), LukED, LukAB (LukHG)
GCA_003342775.1	ASM334277v1	Staphylococcus aureus	F17SA003	2768346	Complete Genome	2018-07-26	PRJNA481439	SAMN09668081	99.11	0.08	2017	South Korea	Human	72	CC8	.	.	absent	100	100	100	present	absent	absent	100	99.9	present	99.72	100	present	.	.	absent	.	.	absent	Gamma Hemolysin (HlgABC), LukED, LukAB (LukHG)
GCA_003347055.1	ASM334705v1	Staphylococcus aureus	FORC_061	2749621	Complete Genome	2018-07-31	PRJNA395147	SAMN07372047	99.67	0.08	2017	South Korea	Human	72	CC8	.	.	absent	100	100	100	present	absent	absent	100	99.9	present	99.72	100	present	.	.	absent	.	.	absent	Gamma Hemolysin (HlgABC), LukED, LukAB (LukHG)
GCA_003351925.1	ASM335192v1	Staphylococcus aureus	FORC_062	2905353	Complete Genome	2018-08-01	PRJNA395485	SAMN07407571	99.63	0.08	2017	South Korea: Seoul	Human	5	CC5	.	.	absent	100	100	100	present	absent	absent	100	99.9	present	100	100	present	.	.	absent	.	.	absent	Gamma Hemolysin (HlgABC), LukED, LukAB (LukHG)
GCA_003354545.1	ASM335454v1	Staphylococcus aureus	27	2814328	Complete Genome	2018-08-03	PRJNA393749	SAMN07340891	99.67	0.08	1994	Germany	Human	121	CC121	.	.	absent	100	99.9	100	present	absent	absent	100	99.9	present	100	100	present	.	.	absent	.	.	absent	Gamma Hemolysin (HlgABC), LukED, LukAB (LukHG)
GCA_003354565.1	ASM335456v1	Staphylococcus aureus	187	2913163	Complete Genome	2018-08-03	PRJNA393749	SAMN07340909	99.67	0.08	1994	Germany	Human	228	CC5	.	.	absent	100	100	100	present	absent	absent	100	99.9	present	100	100	present	.	.	absent	.	.	absent	Gamma Hemolysin (HlgABC), LukED, LukAB (LukHG)
GCA_003354585.1	ASM335458v1	Staphylococcus aureus	629	2913334	Complete Genome	2018-08-03	PRJNA393749	SAMN07340910	99.67	0.08	1994	Germany	Human	228	CC5	.	.	absent	100	100	100	present	absent	absent	100	99.9	present	100	100	present	.	.	absent	.	.	absent	Gamma Hemolysin (HlgABC), LukED, LukAB (LukHG)
GCA_003354605.1	ASM335460v1	Staphylococcus aureus	422	2824814	Complete Genome	2018-08-03	PRJNA393749	SAMN07340902	99.56	0.08	1994	Germany	Human	121	CC121	.	.	absent	100	99.9	100	present	absent	absent	100	99.9	present	100	100	present	.	.	absent	.	.	absent	Gamma Hemolysin (HlgABC), LukED, LukAB (LukHG)
GCA_003354625.1	ASM335462v1	Staphylococcus aureus	468	2813963	Complete Genome	2018-08-03	PRJNA393749	SAMN07340904	99.67	0.08	1994	Germany	Human	30	CC30	.	.	absent	100	99.9	100	present	absent	absent	.	.	absent	100	100	present	.	.	absent	.	.	absent	Gamma Hemolysin (HlgABC), LukAB (LukHG)
GCA_003354645.1	ASM335464v1	Staphylococcus aureus	128	2824816	Complete Genome	2018-08-03	PRJNA393749	SAMN07340901	99.56	0.08	1994	Germany	Human	121	CC121	.	.	absent	100	99.9	100	present	absent	absent	100	99.9	present	100	100	present	.	.	absent	.	.	absent	Gamma Hemolysin (HlgABC), LukED, LukAB (LukHG)
GCA_003354665.1	ASM335466v1	Staphylococcus aureus	165	2892907	Complete Genome	2018-08-03	PRJNA393749	SAMN07340906	99.67	0.11	1994	Germany	Human	254	CC8	.	.	absent	100	100	100	present	absent	absent	100	100	present	100	100	present	.	.	absent	.	.	absent	Gamma Hemolysin (HlgABC), LukED, LukAB (LukHG)
GCA_003354685.1	ASM335468v1	Staphylococcus aureus	277	2805047	Complete Genome	2018-08-03	PRJNA393749	SAMN07340900	99.67	0.08	1994	Germany	Human	30	CC30	.	.	absent	100	99.9	100	present	absent	absent	.	.	absent	100	100	present	.	.	absent	.	.	absent	Gamma Hemolysin (HlgABC), LukAB (LukHG)
GCA_003354705.1	ASM335470v1	Staphylococcus aureus	61	2911744	Complete Genome	2018-08-03	PRJNA393749	SAMN07340897	99.67	0.08	1994	Germany	Human	228	CC5	.	.	absent	100	100	100	present	absent	absent	100	99.9	present	100	100	present	.	.	absent	.	.	absent	Gamma Hemolysin (HlgABC), LukED, LukAB (LukHG)
GCA_003354725.1	ASM335472v1	Staphylococcus aureus	143	2813908	Complete Genome	2018-08-03	PRJNA393749	SAMN07340903	99.67	0.08	1994	Germany	Human	30	CC30	.	.	absent	100	99.9	100	present	absent	absent	.	.	absent	100	100	present	.	.	absent	.	.	absent	Gamma Hemolysin (HlgABC), LukAB (LukHG)
GCA_003354745.1	ASM335474v1	Staphylococcus aureus	466	2813964	Complete Genome	2018-08-03	PRJNA393749	SAMN07340905	99.67	0.08	1994	Germany	Human	30	CC30	.	.	absent	100	99.9	100	present	absent	absent	.	.	absent	100	100	present	.	.	absent	.	.	absent	Gamma Hemolysin (HlgABC), LukAB (LukHG)
GCA_003354765.1	ASM335476v1	Staphylococcus aureus	191	2911744	Complete Genome	2018-08-03	PRJNA393749	SAMN07340898	99.67	0.08	1994	Germany	Human	228	CC5	.	.	absent	100	100	100	present	absent	absent	100	99.9	present	100	100	present	.	.	absent	.	.	absent	Gamma Hemolysin (HlgABC), LukED, LukAB (LukHG)
GCA_003354785.1	ASM335478v1	Staphylococcus aureus	85	2806113	Complete Genome	2018-08-03	PRJNA393749	SAMN07340899	99.67	0.08	1994	Germany	Human	30	CC30	.	.	absent	100	99.9	100	present	absent	absent	.	.	absent	100	100	present	.	.	absent	.	.	absent	Gamma Hemolysin (HlgABC), LukAB (LukHG)
GCA_003354805.1	ASM335480v1	Staphylococcus aureus	54	2768276	Complete Genome	2018-08-03	PRJNA393749	SAMN07340895	99.67	0.08	1994	Germany	Human	8	CC8	.	.	absent	100	100	100	present	absent	absent	100	100	present	100	100	present	.	.	absent	.	.	absent	Gamma Hemolysin (HlgABC), LukED, LukAB (LukHG)
GCA_003354865.1	ASM335486v1	Staphylococcus aureus	45	2751719	Complete Genome	2018-08-03	PRJNA393749	SAMN07340893	99.67	0.08	1994	Germany	Human	15	CC15	.	.	absent	100	100	100	present	absent	absent	100	99.9	present	100	100	present	.	.	absent	.	.	absent	Gamma Hemolysin (HlgABC), LukED, LukAB (LukHG)
GCA_003354885.1	ASM335488v1	Staphylococcus aureus	164	2830806	Complete Genome	2018-08-03	PRJNA393749	SAMN07340896	99.67	0.08	1994	Germany	Human	8	CC8	.	.	absent	100	100	100	present	absent	absent	100	100	present	100	100	present	.	.	absent	.	.	absent	Gamma Hemolysin (HlgABC), LukED, LukAB (LukHG)
GCA_003354905.1	ASM335490v1	Staphylococcus aureus	78	2853623	Complete Genome	2018-08-03	PRJNA393749	SAMN07340892	99.67	0.08	1994	Germany	Human	121	CC121	.	.	absent	100	99.9	100	present	absent	absent	100	99.9	present	100	100	present	.	.	absent	.	.	absent	Gamma Hemolysin (HlgABC), LukED, LukAB (LukHG)
GCA_003354925.1	ASM335492v1	Staphylococcus aureus	135	2751719	Complete Genome	2018-08-03	PRJNA393749	SAMN07340894	99.67	0.08	1994	Germany	Human	15	CC15	.	.	absent	100	100	100	present	absent	absent	100	99.9	present	100	100	present	.	.	absent	.	.	absent	Gamma Hemolysin (HlgABC), LukED, LukAB (LukHG)
GCA_003354945.1	ASM335494v1	Staphylococcus aureus	545	2961703	Complete Genome	2018-08-03	PRJNA393749	SAMN07340908	99.67	0.11	1994	Germany	Human	254	CC8	.	.	absent	100	100	100	present	absent	absent	100	100	present	100	100	present	.	.	absent	.	.	absent	Gamma Hemolysin (HlgABC), LukED, LukAB (LukHG)
GCA_003354965.1	ASM335496v1	Staphylococcus aureus	546	2920487	Complete Genome	2018-08-03	PRJNA393749	SAMN07340907	99.67	0.11	1994	Germany	Human	254	CC8	.	.	absent	100	100	100	present	absent	absent	100	100	present	100	100	present	.	.	absent	.	.	absent	Gamma Hemolysin (HlgABC), LukED, LukAB (LukHG)
GCA_003354985.1	ASM335498v1	Staphylococcus aureus	628	2911773	Complete Genome	2018-08-03	PRJNA393749	SAMN07340911	99.67	0.08	1994	Germany	Human	228	CC5	.	.	absent	100	100	100	present	absent	absent	100	99.9	present	100	100	present	.	.	absent	.	.	absent	Gamma Hemolysin (HlgABC), LukED, LukAB (LukHG)
GCA_003394105.1	ASM339410v1	Staphylococcus aureus	WCH-SK2	2914635	Complete Genome	2018-08-16	PRJNA261650	SAMN03799496	99.67	0.75	2009	Australia	Human	239	CC8	.	.	absent	100	100	100	present	absent	absent	100	100	present	100	100	present	.	.	absent	.	.	absent	Gamma Hemolysin (HlgABC), LukED, LukAB (LukHG)
GCA_003425545.1	ASM342554v1	Staphylococcus aureus	199	2896441	Complete Genome	2018-08-23	PRJNA393749	SAMN08997833	99.67	0.11	1994	Germany	Human	NT	-	.	.	absent	100	100	100	present	absent	absent	99.89	100	present	100	100	present	.	.	absent	.	.	absent	Gamma Hemolysin (HlgABC), LukED, LukAB (LukHG)
GCA_003425835.1	ASM342583v1	Staphylococcus aureus	28	2841780	Complete Genome	2018-08-23	PRJNA393749	SAMN08997832	99.45	0.08	1994	Germany	Human	8	CC8	.	.	absent	100	100	100	present	absent	absent	100	100	present	100	100	present	.	.	absent	.	.	absent	Gamma Hemolysin (HlgABC), LukED, LukAB (LukHG)
GCA_003425885.1	ASM342588v1	Staphylococcus aureus	82	2840232	Complete Genome	2018-08-23	PRJNA393749	SAMN08997831	99.45	0.08	1994	Germany	Human	8	CC8	.	.	absent	100	100	100	present	absent	absent	100	100	present	100	100	present	.	.	absent	.	.	absent	Gamma Hemolysin (HlgABC), LukED, LukAB (LukHG)
GCA_003425915.1	ASM342591v1	Staphylococcus aureus	64	2896441	Complete Genome	2018-08-23	PRJNA393749	SAMN08997834	99.67	0.11	1994	Germany	Human	NT	-	.	.	absent	100	100	100	present	absent	absent	99.89	100	present	100	100	present	.	.	absent	.	.	absent	Gamma Hemolysin (HlgABC), LukED, LukAB (LukHG)
GCA_003426145.1	ASM342614v1	Staphylococcus aureus	MOZ66	2846583	Complete Genome	2018-08-23	PRJNA393749	SAMN08997835	99.67	0.08	1994	Germany	Human	8	CC8	.	.	absent	100	100	100	present	absent	absent	99.89	100	present	100	100	present	.	.	absent	.	.	absent	Gamma Hemolysin (HlgABC), LukED, LukAB (LukHG)
GCA_003431365.1	ASM343136v1	Staphylococcus aureus	CFBR-105	2782740	Complete Genome	2018-08-29	PRJNA480016	SAMN09847825	99.67	0.08	2011	USA: Atlanta, GA	Human	632	CC5	.	.	absent	100	100	100	present	absent	absent	100	99.9	present	100	100	present	.	.	absent	.	.	absent	Gamma Hemolysin (HlgABC), LukED, LukAB (LukHG)
GCA_003432345.1	ASM343234v1	Staphylococcus aureus	NX-T55	2842229	Complete Genome	2018-08-30	PRJNA487590	SAMN09906500	99.67	0.19	2014	China: Ningxia	Animal	9	CC1	.	.	absent	100	100	100	present	absent	absent	.	.	absent	100	100	present	.	.	absent	.	.	absent	Gamma Hemolysin (HlgABC), LukAB (LukHG)
GCA_003432365.1	ASM343236v1	Staphylococcus aureus	QD-CD9	2855865	Complete Genome	2018-08-30	PRJNA487590	SAMN09906394	99.67	0.16	2014	China: Shandong	Animal	9	CC1	.	.	absent	100	100	100	present	absent	absent	.	.	absent	100	100	present	.	.	absent	.	.	absent	Gamma Hemolysin (HlgABC), LukAB (LukHG)
GCA_003490125.1	ASM349012v1	Staphylococcus aureus	O17	2772340	Complete Genome	2018-09-07	PRJNA483014	SAMN09724428	99.65	0.08	2003	France	Animal	133	-	.	.	absent	100	99.9	100	present	absent	absent	100	100	present	100	100	present	100	100	present	.	.	absent	Gamma Hemolysin (HlgABC), LukED, LukAB (LukHG), LukMF'
GCA_003573835.1	ASM357383v1	Staphylococcus aureus	JMUB3031	2885609	Complete Genome	2018-08-30	PRJDB7266	SAMD00134209	99.67	0.08	2017	Japan	NA	1	CC1	.	.	absent	100	100	100	present	absent	absent	100	100	present	99.72	100	present	.	.	absent	.	.	absent	Gamma Hemolysin (HlgABC), LukED, LukAB (LukHG)
GCA_003573855.1	ASM357385v1	Staphylococcus aureus	JMUB1273	2733771	Complete Genome	2018-08-30	PRJDB7266	SAMD00134450	99.67	0.1	2016	Japan	NA	188	CC1	.	.	absent	100	100	100	present	absent	absent	100	99.9	present	100	100	present	.	.	absent	.	.	absent	Gamma Hemolysin (HlgABC), LukED, LukAB (LukHG)
GCA_003595365.1	ASM359536v1	Staphylococcus aureus	USA300-SUR1	2935151	Complete Genome	2017-02-16	PRJNA312385	SAMN04497595	99.67	0.08	2013	Suriname: Paramaribo	Human	8	CC8	100	100	present	100	100	100	present	absent	absent	100	100	present	100	100	present	.	.	absent	.	.	absent	PVL (LukS-PV/lukF-PV), Gamma Hemolysin (HlgABC), LukED, LukAB (LukHG)
GCA_003595385.1	ASM359538v1	Staphylococcus aureus	USA300-SUR2	2935151	Complete Genome	2017-02-16	PRJNA312385	SAMN04497596	99.67	0.08	2005	Suriname: Paramaribo	Human	8	CC8	100	100	present	100	100	100	present	absent	absent	100	100	present	100	100	present	.	.	absent	.	.	absent	PVL (LukS-PV/lukF-PV), Gamma Hemolysin (HlgABC), LukED, LukAB (LukHG)
GCA_003595405.1	ASM359540v1	Staphylococcus aureus	USA300-SUR3	2949899	Complete Genome	2017-02-16	PRJNA312385	SAMN04497597	99.67	0.08	2013	Suriname: Paramaribo	Human	8	CC8	100	100	present	100	100	100	present	absent	absent	100	100	present	100	100	present	.	.	absent	.	.	absent	PVL (LukS-PV/lukF-PV), Gamma Hemolysin (HlgABC), LukED, LukAB (LukHG)
GCA_003595425.1	ASM359542v1	Staphylococcus aureus	USA300-SUR4	2953985	Complete Genome	2017-02-16	PRJNA312385	SAMN04497598	99.67	0.08	2013	Suriname: Paramaribo	Human	8	CC8	100	100	present	100	100	100	present	absent	absent	100	100	present	100	100	present	.	.	absent	.	.	absent	PVL (LukS-PV/lukF-PV), Gamma Hemolysin (HlgABC), LukED, LukAB (LukHG)
GCA_003595445.1	ASM359544v1	Staphylococcus aureus	USA300-SUR5	2953985	Complete Genome	2017-02-16	PRJNA312385	SAMN04497599	99.67	0.08	2013	Suriname: Paramaribo	Human	8	CC8	100	100	present	100	100	100	present	absent	absent	100	100	present	100	100	present	.	.	absent	.	.	absent	PVL (LukS-PV/lukF-PV), Gamma Hemolysin (HlgABC), LukED, LukAB (LukHG)
GCA_003595465.1	ASM359546v1	Staphylococcus aureus	USA300-SUR6	2949912	Complete Genome	2017-02-16	PRJNA312385	SAMN04497600	99.67	0.08	2013	Suriname: Paramaribo	Human	8	CC8	100	100	present	100	100	100	present	absent	absent	100	100	present	100	100	present	.	.	absent	.	.	absent	PVL (LukS-PV/lukF-PV), Gamma Hemolysin (HlgABC), LukED, LukAB (LukHG)
GCA_003595485.1	ASM359548v1	Staphylococcus aureus	USA300-SUR7	2948930	Complete Genome	2017-02-16	PRJNA312385	SAMN04497601	99.67	0.08	2013	Suriname: Paramaribo	Human	8	CC8	100	100	present	100	100	100	present	absent	absent	100	100	present	100	100	present	.	.	absent	.	.	absent	PVL (LukS-PV/lukF-PV), Gamma Hemolysin (HlgABC), LukED, LukAB (LukHG)
GCA_003595505.1	ASM359550v1	Staphylococcus aureus	USA300-SUR8	2953985	Complete Genome	2017-02-16	PRJNA312385	SAMN04497602	99.67	0.08	2013	Suriname: Paramaribo	Human	8	CC8	100	100	present	100	100	100	present	absent	absent	100	100	present	100	100	present	.	.	absent	.	.	absent	PVL (LukS-PV/lukF-PV), Gamma Hemolysin (HlgABC), LukED, LukAB (LukHG)
GCA_003609855.1	ASM360985v1	Staphylococcus aureus	JP02758	2767317	Complete Genome	2017-08-24	PRJDB5203	SAMD00064326	99.67	0.08	2005	Japan	Human	6272	-	.	.	absent	100	100	100	present	absent	absent	100	100	present	100	100	present	.	.	absent	.	.	absent	Gamma Hemolysin (HlgABC), LukED, LukAB (LukHG)
GCA_003609895.1	ASM360989v1	Staphylococcus aureus	GN3	2809401	Complete Genome	2017-10-25	PRJDB4365	SAMD00043229	99.11	0.11	2005	Japan:Niigata	Human	50	-	100	100	present	100	100	100	present	absent	absent	100	99.9	present	100	100	present	.	.	absent	.	.	absent	PVL (LukS-PV/lukF-PV), Gamma Hemolysin (HlgABC), LukED, LukAB (LukHG)
GCA_003609915.1	ASM360991v1	Staphylococcus aureus	GN1	2809565	Complete Genome	2017-10-25	PRJDB6169	SAMD00089953	99.11	0.11	2005	Japan: Niigata	Human	50	-	100	100	present	100	100	100	present	absent	absent	100	99.9	present	100	100	present	.	.	absent	.	.	absent	PVL (LukS-PV/lukF-PV), Gamma Hemolysin (HlgABC), LukED, LukAB (LukHG)
GCA_003627835.1	ASM362783v1	Staphylococcus aureus	O326	2778005	Complete Genome	2018-10-09	PRJNA490784	SAMN10059065	99.67	0.08	NA	France	Animal	700	-	.	.	absent	100	99.9	100	present	absent	absent	99.89	99.9	present	100	100	present	100	100	present	.	.	absent	Gamma Hemolysin (HlgABC), LukED, LukAB (LukHG), LukMF'
GCA_003827735.1	ASM382773v1	Staphylococcus aureus	ATCC BAA-39	2791218	Complete Genome	2018-11-26	PRJNA480363	SAMN09635552	97.71	0.08	2017	Kazakhstan	Human	464	CC97	.	.	absent	100	100	100	present	absent	absent	99.89	99.8	present	99.72	100	present	.	.	absent	.	.	absent	Gamma Hemolysin (HlgABC), LukED, LukAB (LukHG)
GCA_003827835.1	ASM382783v1	Staphylococcus aureus	ATCC BAA-39	2792888	Complete Genome	2018-11-26	PRJNA480363	SAMN09635551	94.79	0.08	2017	Kazakhstan	Human	464	CC97	.	.	absent	99.89	99.9	100	present	absent	absent	99.89	99.9	present	99.62	100	present	.	.	absent	.	.	absent	Gamma Hemolysin (HlgABC), LukED, LukAB (LukHG)
GCA_003827915.1	ASM382791v1	Staphylococcus aureus	FDAARGOS_504	2894587	Complete Genome	2018-11-26	PRJNA231221	SAMN10163180	99.67	0.1	NA	NA	Human	30	CC30	.	.	absent	100	99.9	100	present	absent	absent	.	.	absent	100	100	present	.	.	absent	.	.	absent	Gamma Hemolysin (HlgABC), LukAB (LukHG)
GCA_003855575.1	ASM385557v1	Staphylococcus aureus	80wphwpl_v1	2732619	Complete Genome	2018-12-02	PRJNA506374	SAMN10458635	99.67	0.17	2018	Poland: Warsaw	NA	NT	-	.	.	absent	100	99.9	100	present	absent	absent	.	.	absent	100	100	present	.	.	absent	.	.	absent	Gamma Hemolysin (HlgABC), LukAB (LukHG)
GCA_003944865.1	ASM394486v1	Staphylococcus aureus	80wphwpl	2714208	Complete Genome	2018-12-13	PRJNA437499	SAMN08663763	99.67	0.17	2014	Poland: Warsaw	Human	NT	-	.	.	absent	100	99.9	100	present	absent	absent	.	.	absent	100	100	present	.	.	absent	.	.	absent	Gamma Hemolysin (HlgABC), LukAB (LukHG)
GCA_003945405.1	ASM394540v1	Staphylococcus aureus	TUM9458	2963259	Complete Genome	2018-11-12	PRJDB7606	SAMD00148192	99.11	0.08	2008	NA	Human	2389	CC5	.	.	absent	100	100	100	present	absent	absent	100	99.9	present	100	100	present	.	.	absent	.	.	absent	Gamma Hemolysin (HlgABC), LukED, LukAB (LukHG)
GCA_003945425.1	ASM394542v1	Staphylococcus aureus	TUM9463	3066291	Complete Genome	2018-11-12	PRJDB7606	SAMD00148193	99.11	0.08	2009	NA	Human	2389	CC5	.	.	absent	100	100	100	present	absent	absent	100	99.9	present	100	100	present	.	.	absent	.	.	absent	Gamma Hemolysin (HlgABC), LukED, LukAB (LukHG)
GCA_003952625.1	ASM395262v1	Staphylococcus aureus	PMB 81-4	2876590	Complete Genome	2018-12-18	PRJNA509314	SAMN10578733	99.56	1.77	2015	South Korea:PyeongchangNAgun	Animal	1	CC1	.	.	absent	100	100	100	present	absent	absent	100	100	present	99.72	100	present	.	.	absent	.	.	absent	Gamma Hemolysin (HlgABC), LukED, LukAB (LukHG)
GCA_003955945.1	ASM395594v1	Staphylococcus aureus	O267	2864632	Complete Genome	2018-12-19	PRJNA490564	SAMN10040537	99.65	0.08	NA	France	Animal	133	-	.	.	absent	100	99.9	100	present	absent	absent	100	100	present	100	100	present	100	100	present	.	.	absent	Gamma Hemolysin (HlgABC), LukED, LukAB (LukHG), LukMF'
GCA_003957315.1	ASM395731v1	Staphylococcus aureus	PMB 64-1	2775972	Complete Genome	2018-12-20	PRJNA509312	SAMN10578731	99.56	1.2	2005	South Korea	Animal	NT	-	.	.	absent	100	100	100	present	absent	absent	100	100	present	99.62	100	present	.	.	absent	.	.	absent	Gamma Hemolysin (HlgABC), LukED, LukAB (LukHG)
GCA_003991015.1	ASM399101v1	Staphylococcus aureus	USA 100	2788097	Complete Genome	2019-01-03	PRJNA471840	SAMN09220587	99.67	0.08	2015	USA:Surgical Intensive Care Unit at Rush University Medical Center in Chicago, IL	Human	5	CC5	.	.	absent	100	100	100	present	absent	absent	100	99.9	present	100	100	present	.	.	absent	.	.	absent	Gamma Hemolysin (HlgABC), LukED, LukAB (LukHG)
GCA_004026165.1	ASM402616v1	Staphylococcus aureus	PCFH-226	2815599	Complete Genome	2019-01-16	PRJNA498007	SAMN10659762	99.11	0.1	2017	South Korea: ChungcheongnamNAdo	Human	NT	-	.	.	absent	100	100	100	present	absent	absent	.	.	absent	100	100	present	.	.	absent	.	.	absent	Gamma Hemolysin (HlgABC), LukAB (LukHG)
GCA_004026185.1	ASM402618v1	Staphylococcus aureus	PCFA-221	2775616	Complete Genome	2019-01-16	PRJNA498007	SAMN10659755	99.11	0.08	2017	South Korea: ChungcheongnamNAdo	Animal	NT	-	.	.	absent	100	100	100	present	absent	absent	.	.	absent	100	100	present	.	.	absent	.	.	absent	Gamma Hemolysin (HlgABC), LukAB (LukHG)
GCA_004118995.1	ASM411899v1	Staphylococcus aureus	LAC	2878171	Complete Genome	2019-01-30	PRJNA515948	SAMN10779666	99.67	0.08	2017	USA: San Diego	Human	8	CC8	100	100	present	100	100	100	present	absent	absent	100	100	present	100	100	present	.	.	absent	.	.	absent	PVL (LukS-PV/lukF-PV), Gamma Hemolysin (HlgABC), LukED, LukAB (LukHG)
GCA_004136235.1	ASM413623v1	Staphylococcus aureus	M51	2786527	Complete Genome	2019-02-04	PRJNA377392	SAMN08369795	98.55	0.08	2012	China	Animal	1516	CC8	.	.	absent	100	100	100	present	absent	absent	99.89	100	present	100	100	present	.	.	absent	.	.	absent	Gamma Hemolysin (HlgABC), LukED, LukAB (LukHG)
GCA_004136255.1	ASM413625v1	Staphylococcus aureus	M48	3050015	Complete Genome	2019-02-04	PRJNA377392	SAMN08369990	99.67	0.08	2012	China	Animal	239	CC8	.	.	absent	100	100	100	present	absent	absent	100	100	present	100	100	present	.	.	absent	.	.	absent	Gamma Hemolysin (HlgABC), LukED, LukAB (LukHG)
GCA_004136655.1	ASM413665v1	Staphylococcus aureus	S57	2850509	Complete Genome	2019-02-04	PRJNA395641	SAMN07411885	99.67	0.16	2014	China	Animal	9	CC1	.	.	absent	100	100	100	present	absent	absent	.	.	absent	100	100	present	.	.	absent	.	.	absent	Gamma Hemolysin (HlgABC), LukAB (LukHG)
GCA_004153345.1	ASM415334v1	Staphylococcus aureus	VB9352	2866554	Complete Genome	2019-02-11	PRJNA520811	SAMN10868410	99	0.08	2016	India	Human	772	CC1	100	100	present	100	100	100	present	absent	absent	.	.	absent	99.72	100	present	.	.	absent	.	.	absent	PVL (LukS-PV/lukF-PV), Gamma Hemolysin (HlgABC), LukAB (LukHG)
GCA_004153365.1	ASM415336v1	Staphylococcus aureus	VB31683	2841049	Complete Genome	2019-02-11	PRJNA520817	SAMN10868425	99.67	0.08	2015	India	Human	22	CC22	100	100	present	99.89	100	100	present	absent	absent	.	.	absent	99.72	100	present	.	.	absent	.	.	absent	PVL (LukS-PV/lukF-PV), Gamma Hemolysin (HlgABC), LukAB (LukHG)
GCA_004193875.1	ASM419387v1	Staphylococcus aureus	C3948	2795888	Complete Genome	2019-02-13	PRJNA384205	SAMN06830422	99.67	0.08	2002	Canada: Calgary	Human	8	CC8	.	.	absent	100	100	100	present	absent	absent	100	100	present	100	100	present	.	.	absent	.	.	absent	Gamma Hemolysin (HlgABC), LukED, LukAB (LukHG)
GCA_004193895.1	ASM419389v1	Staphylococcus aureus	H489	2757748	Complete Genome	2019-02-13	PRJNA384209	SAMN06830441	99.56	0.08	1993	Canada: Winnipeg	Human	8	CC8	.	.	absent	100	100	100	present	absent	absent	100	100	present	100	100	present	.	.	absent	.	.	absent	Gamma Hemolysin (HlgABC), LukED, LukAB (LukHG)
GCA_004208595.1	ASM420859v1	Staphylococcus aureus	592	2847444	Complete Genome	2019-02-17	PRJNA515949	SAMN10779665	99.67	0.08	2016	USA: San Diego	Human	5	CC5	.	.	absent	100	100	100	present	absent	absent	100	99.9	present	100	100	present	.	.	absent	.	.	absent	Gamma Hemolysin (HlgABC), LukED, LukAB (LukHG)
GCA_004368035.1	ASM436803v1	Staphylococcus aureus	2288	2814563	Complete Genome	2019-03-25	PRJNA433086	SAMN08470189	99.53	0.08	NA	NA	NA	1	CC1	100	99.89	present	99.89	100	100	present	absent	absent	100	100	present	99.62	100	present	.	.	absent	.	.	absent	PVL (LukS-PV/lukF-PV), Gamma Hemolysin (HlgABC), LukED, LukAB (LukHG)
GCA_004421085.1	ASM442108v1	Staphylococcus aureus	04-002	2860082	Complete Genome	2019-03-27	PRJNA528317	SAMN11179240	99.59	0.08	2004	USA: Idaho, Boise	Human	30	CC30	.	.	absent	100	99.9	100	present	absent	absent	.	.	absent	100	100	present	.	.	absent	.	.	absent	Gamma Hemolysin (HlgABC), LukAB (LukHG)
GCA_004614295.1	ASM461429v1	Staphylococcus aureus	C8879	2832897	Complete Genome	2019-04-04	PRJNA384204	SAMN06830421	99.67	0.08	2002	Canada: Calgary	Human	8	CC8	100	100	present	100	100	100	present	absent	absent	100	100	present	100	100	present	.	.	absent	.	.	absent	PVL (LukS-PV/lukF-PV), Gamma Hemolysin (HlgABC), LukED, LukAB (LukHG)
GCA_004614315.1	ASM461431v1	Staphylococcus aureus	JK3137	2955000	Complete Genome	2019-04-04	PRJNA384212	SAMN06830443	99.67	0.08	2011	Canada: Calgary	Human	8	CC8	100	100	present	100	100	100	present	absent	absent	100	100	present	100	100	present	.	.	absent	.	.	absent	PVL (LukS-PV/lukF-PV), Gamma Hemolysin (HlgABC), LukED, LukAB (LukHG)
GCA_004771335.1	ASM477133v1	Staphylococcus aureus	O217	2764228	Complete Genome	2019-04-11	PRJNA523422	SAMN10977065	99.67	0.08	NA	France	Animal	6296	CC30	.	.	absent	100	99.9	100	present	absent	absent	.	.	absent	100	100	present	.	.	absent	.	.	absent	Gamma Hemolysin (HlgABC), LukAB (LukHG)
GCA_004771515.1	ASM477151v1	Staphylococcus aureus	B119	2768115	Complete Genome	2019-04-11	PRJNA490898	SAMN10061378	99.65	0.08	2008	France	Animal	133	-	.	.	absent	100	99.9	100	present	absent	absent	100	100	present	100	100	present	100	100	present	.	.	absent	Gamma Hemolysin (HlgABC), LukED, LukAB (LukHG), LukMF'
GCA_004771975.1	ASM477197v1	Staphylococcus aureus	O408	2778443	Complete Genome	2019-04-11	PRJNA529247	SAMN11260917	99.67	0.08	2018	France	Animal	700	-	.	.	absent	100	99.9	100	present	absent	absent	99.89	99.9	present	100	100	present	100	100	present	.	.	absent	Gamma Hemolysin (HlgABC), LukED, LukAB (LukHG), LukMF'
GCA_004772055.1	ASM477205v1	Staphylococcus aureus	O331	2695389	Complete Genome	2019-04-11	PRJNA528514	SAMN11229814	99.67	0.08	2018	France	Animal	59	-	.	.	absent	100	100	100	present	absent	absent	.	.	absent	100	100	present	.	.	absent	.	.	absent	Gamma Hemolysin (HlgABC), LukAB (LukHG)
GCA_004772175.1	ASM477217v1	Staphylococcus aureus	O55	2794042	Complete Genome	2019-04-11	PRJNA528010	SAMN11166132	99.67	0.08	NA	France	Animal	425	-	.	.	absent	100	100	99.89	present	absent	absent	100	100	present	100	100	present	.	.	absent	.	.	absent	Gamma Hemolysin (HlgABC), LukED, LukAB (LukHG)
GCA_004772215.1	ASM477221v1	Staphylococcus aureus	O268	2841948	Complete Genome	2019-04-11	PRJNA528119	SAMN11174937	99.65	0.08	NA	France	Animal	133	-	.	.	absent	100	99.9	100	present	absent	absent	100	100	present	100	100	present	100	100	present	.	.	absent	Gamma Hemolysin (HlgABC), LukED, LukAB (LukHG), LukMF'
GCA_004785995.1	ASM478599v1	Staphylococcus aureus	WCUH29	2909934	Complete Genome	2019-04-12	PRJNA531521	SAMN11360115	99.67	0.08	2004	Poland	Human	5	CC5	.	.	absent	100	100	100	present	absent	absent	100	99.9	present	100	100	present	.	.	absent	.	.	absent	Gamma Hemolysin (HlgABC), LukED, LukAB (LukHG)
GCA_004797195.1	ASM479719v1	Staphylococcus aureus	O82	2761328	Complete Genome	2019-04-16	PRJNA490548	SAMN10039799	99.67	0.08	NA	France	Animal	2011	-	.	.	absent	100	99.9	100	present	absent	absent	.	.	absent	100	100	present	100	100	present	.	.	absent	Gamma Hemolysin (HlgABC), LukAB (LukHG), LukMF'
GCA_005705815.1	ASM570581v1	Staphylococcus aureus	Lr6	2784722	Complete Genome	2019-05-23	PRJNA520768	SAMN11096032	99.67	0.08	2018	Pakistan: Lahore	Human	772	CC1	100	100	present	100	100	100	present	absent	absent	.	.	absent	99.72	100	present	.	.	absent	.	.	absent	PVL (LukS-PV/lukF-PV), Gamma Hemolysin (HlgABC), LukAB (LukHG)
GCA_005707015.1	ASM570701v1	Staphylococcus aureus	R50	2868937	Complete Genome	2019-05-23	PRJNA520768	SAMN11096695	99.67	0.27	2017	Pakistan: Rawalpindi	Human	772	CC1	100	100	present	100	100	100	present	absent	absent	.	.	absent	99.72	100	present	.	.	absent	.	.	absent	PVL (LukS-PV/lukF-PV), Gamma Hemolysin (HlgABC), LukAB (LukHG)
GCA_005707215.1	ASM570721v1	Staphylococcus aureus	Lr12	2792262	Complete Genome	2019-05-23	PRJNA520768	SAMN11096191	99.67	0.08	2018	Pakistan: Lahore	Human	5352	CC5	.	.	absent	100	100	100	present	absent	absent	100	99.9	present	100	100	present	.	.	absent	.	.	absent	Gamma Hemolysin (HlgABC), LukED, LukAB (LukHG)
GCA_005707335.1	ASM570733v1	Staphylococcus aureus	Lr3	2747225	Complete Genome	2019-05-23	PRJNA520768	SAMN11080949	99.67	0.21	2017	Pakistan: Lahore	Human	772	CC1	.	.	absent	100	100	100	present	absent	absent	.	.	absent	99.72	100	present	.	.	absent	.	.	absent	Gamma Hemolysin (HlgABC), LukAB (LukHG)
GCA_005885975.1	ASM588597v1	Staphylococcus aureus	Col52-A5	2857671	Complete Genome	2019-05-29	PRJNA534078	SAMN11476509	99.67	0.08	2017	Colombia: Cartagena	Human	923	CC8	100	100	present	100	100	100	present	absent	absent	100	100	present	100	100	present	.	.	absent	.	.	absent	PVL (LukS-PV/lukF-PV), Gamma Hemolysin (HlgABC), LukED, LukAB (LukHG)
GCA_005889995.1	ASM588999v1	Staphylococcus aureus	J01	2939272	Complete Genome	2019-05-30	PRJNA544229	SAMN11823229	99.67	0.08	2011	USA: California	Human	8	CC8	.	.	absent	100	100	100	present	absent	absent	100	100	present	100	100	present	.	.	absent	.	.	absent	Gamma Hemolysin (HlgABC), LukED, LukAB (LukHG)
GCA_005890015.1	ASM589001v1	Staphylococcus aureus	JKD6004	2936830	Complete Genome	2019-05-30	PRJNA544229	SAMN11823230	99.67	0.08	2004	Australia: Brisbane	Human	239	CC8	.	.	absent	100	100	100	present	absent	absent	100	100	present	100	100	present	.	.	absent	.	.	absent	Gamma Hemolysin (HlgABC), LukED, LukAB (LukHG)
GCA_005890035.1	ASM589003v1	Staphylococcus aureus	D592-HR	2847448	Complete Genome	2019-05-30	PRJNA544229	SAMN11823231	99.67	0.08	2019	USA: Detroit, Michigan	Human	5	CC5	.	.	absent	100	100	100	present	absent	absent	100	99.9	present	100	100	present	.	.	absent	.	.	absent	Gamma Hemolysin (HlgABC), LukED, LukAB (LukHG)
GCA_005931015.2	ASM593101v2	Staphylococcus aureus	GD487	2758447	Complete Genome	2019-06-05	PRJNA541965	SAMN11605646	99.67	0.08	2014	China: Guangdong	Human	398	-	.	.	absent	100	100	100	present	absent	absent	.	.	absent	100	100	present	.	.	absent	.	.	absent	Gamma Hemolysin (HlgABC), LukAB (LukHG)
GCA_005931035.2	ASM593103v2	Staphylococcus aureus	GD1108	2783012	Complete Genome	2019-06-05	PRJNA541968	SAMN11605647	99.67	0.08	2014	China: Guangdong	Human	NT	-	.	.	absent	100	100	100	present	absent	absent	.	.	absent	100	100	present	.	.	absent	.	.	absent	Gamma Hemolysin (HlgABC), LukAB (LukHG)
GCA_005931055.2	ASM593105v2	Staphylococcus aureus	GD1696	2801264	Complete Genome	2019-06-05	PRJNA542129	SAMN11611368	99.67	0.08	2014	China: Guangdong	Human	398	-	.	.	absent	100	100	100	present	absent	absent	.	.	absent	100	100	present	.	.	absent	.	.	absent	Gamma Hemolysin (HlgABC), LukAB (LukHG)
GCA_005954685.1	ASM595468v1	Staphylococcus aureus	D592	2847448	Complete Genome	2019-06-04	PRJNA544229	SAMN11823228	99.67	0.08	2010	USA: California	Human	5	CC5	.	.	absent	100	100	100	present	absent	absent	100	99.9	present	100	100	present	.	.	absent	.	.	absent	Gamma Hemolysin (HlgABC), LukED, LukAB (LukHG)
GCA_006088835.1	ASM608883v1	Staphylococcus aureus	aureus	3003628	Complete Genome	2019-06-06	PRJNA451378	SAMN08969227	99.03	0.1	2016	South Korea: Seoul	Human	5	CC5	.	.	absent	100	100	100	present	absent	absent	100	99.9	present	100	100	present	.	.	absent	.	.	absent	Gamma Hemolysin (HlgABC), LukED, LukAB (LukHG)
GCA_006094915.1	ASM609491v1	Staphylococcus aureus	ATCC 12600	2782561	Complete Genome	2019-06-06	PRJNA514950	SAMN10739543	99.67	0.08	NA	NA	NA	8	CC8	.	.	absent	100	100	100	present	absent	absent	99.89	100	present	100	100	present	.	.	absent	.	.	absent	Gamma Hemolysin (HlgABC), LukED, LukAB (LukHG)
GCA_006158985.1	ASM615898v1	Staphylococcus aureus	S15	2822919	Complete Genome	2019-06-10	PRJNA545780	SAMN11928015	99.67	0.08	2018	China	Food	3355	-	.	.	absent	100	100	100	present	absent	absent	.	.	absent	100	100	present	.	.	absent	.	.	absent	Gamma Hemolysin (HlgABC), LukAB (LukHG)
GCA_006364675.1	ASM636467v1	Staphylococcus aureus	FDAARGOS_773	2787057	Complete Genome	2019-06-19	PRJNA231221	SAMN11056488	99.67	0.08	NA	USA:VA	NA	8	CC8	.	.	absent	100	100	100	present	absent	absent	99.89	100	present	100	100	present	.	.	absent	.	.	absent	Gamma Hemolysin (HlgABC), LukED, LukAB (LukHG)
GCA_006364775.1	ASM636477v1	Staphylococcus aureus	FDAARGOS_766	2996300	Complete Genome	2019-06-19	PRJNA231221	SAMN11056481	99.59	0.08	NA	USA:VA	NA	247	CC8	.	.	absent	100	100	100	present	absent	absent	100	100	present	100	99.71	present	.	.	absent	.	.	absent	Gamma Hemolysin (HlgABC), LukED, LukAB (LukHG)
GCA_007185035.1	ASM718503v1	Staphylococcus aureus	JRA307	2957206	Complete Genome	2019-07-16	PRJDB8385	SAMD00172962	99.67	0.22	2018	Japan:Ibaraki	Animal	1	CC1	.	.	absent	100	100	100	present	absent	absent	99.79;100.00	100	present(2x lukE copies)	99.72	100	present	.	97.94	incomplete	100	100	present	Gamma Hemolysin (HlgABC), LukED, LukAB (LukHG), LukPQ
GCA_007410625.1	ASM741062v1	Staphylococcus aureus	JKD6004-DR	2938218	Complete Genome	2019-05-30	PRJNA544229	SAMN11823232	99.67	0.08	2019	USA: Detroit, Michigan	Human	239	CC8	.	.	absent	100	100	100	present	absent	absent	100	100	present	100	100	present	.	.	absent	.	.	absent	Gamma Hemolysin (HlgABC), LukED, LukAB (LukHG)
GCA_007726325.1	ASM772632v1	Staphylococcus aureus	B3-14B	2889880	Complete Genome	2019-07-31	PRJNA555718	SAMN12353688	99.67	0.08	2010	USA: Oklahoma	Food	398	-	.	.	absent	100	100	100	present	absent	absent	.	.	absent	100	100	present	.	.	absent	.	.	absent	Gamma Hemolysin (HlgABC), LukAB (LukHG)
GCA_007726465.1	ASM772646v1	Staphylococcus aureus	B2-7A	2856675	Complete Genome	2019-07-31	PRJNA555718	SAMN12353685	99.67	0.08	2010	USA: Oklahoma	Food	1159	CC8	.	.	absent	100	100	100	present	absent	absent	100	99.9	present	99.72	100	present	.	.	absent	.	.	absent	Gamma Hemolysin (HlgABC), LukED, LukAB (LukHG)
GCA_007726495.1	ASM772649v1	Staphylococcus aureus	B2-15A	2825298	Complete Genome	2019-07-31	PRJNA555718	SAMN12353686	99.67	0.08	2010	USA: Oklahoma	Food	5	CC5	.	.	absent	100	100	100	present	absent	absent	100	99.9	present	100	100	present	.	.	absent	.	.	absent	Gamma Hemolysin (HlgABC), LukED, LukAB (LukHG)
GCA_007726525.1	ASM772652v1	Staphylococcus aureus	B4-59C	2800180	Complete Genome	2019-07-31	PRJNA555718	SAMN12359201	99.67	0.08	2010	USA: Oklahoma	Food	5	CC5	.	.	absent	100	100	100	present	absent	absent	100	99.9	present	100	100	present	.	.	absent	.	.	absent	Gamma Hemolysin (HlgABC), LukED, LukAB (LukHG)
GCA_007726545.1	ASM772654v1	Staphylococcus aureus	B8-13D	2826459	Complete Genome	2019-07-31	PRJNA555718	SAMN12359203	99.67	0.08	2010	USA: Oklahoma	Food	5	CC5	.	.	absent	100	100	100	present	absent	absent	100	99.9	present	100	100	present	.	.	absent	.	.	absent	Gamma Hemolysin (HlgABC), LukED, LukAB (LukHG)
GCA_007726565.1	ASM772656v1	Staphylococcus aureus	B3-17D	2860650	Complete Genome	2019-07-31	PRJNA555718	SAMN12359200	99.67	0.08	2010	USA: Oklahoma	Food	5	CC5	.	.	absent	100	100	100	present	absent	absent	100	99.9	present	100	100	present	.	.	absent	.	.	absent	Gamma Hemolysin (HlgABC), LukED, LukAB (LukHG)
GCA_007813675.1	ASM781367v1	Staphylococcus aureus	13	2737143	Complete Genome	2019-08-01	PRJNA482667	SAMN09714411	99.67	0.08	2014	Brazil	Food	1	CC1	.	.	absent	100	100	100	present	absent	absent	100	100	present	99.72	100	present	.	.	absent	.	.	absent	Gamma Hemolysin (HlgABC), LukED, LukAB (LukHG)
GCA_007826355.1	ASM782635v1	Staphylococcus aureus	NP66	2752396	Complete Genome	2019-08-01	PRJNA548666	SAMN12046023	99.67	0.08	2018	South Africa: Gauteng	Human	12	-	.	.	absent	100	100	100	present	absent	absent	100	99.9	present	99.72	100	present	.	.	absent	.	.	absent	Gamma Hemolysin (HlgABC), LukED, LukAB (LukHG)
GCA_007954445.1	ASM795444v1	Staphylococcus aureus	BSN9S	2868644	Complete Genome	2019-08-11	PRJNA544229	SAMN12476135	99.67	0.08	2018	USA: Detroit	Human	8	CC8	.	.	absent	100	100	100	present	absent	absent	100	100	present	100	100	present	.	.	absent	.	.	absent	Gamma Hemolysin (HlgABC), LukED, LukAB (LukHG)
GCA_007954465.1	ASM795446v1	Staphylococcus aureus	BSN9R	2868644	Complete Genome	2019-08-11	PRJNA544229	SAMN12476193	99.67	0.08	2018	USA: Detroit	Human	8	CC8	.	.	absent	100	100	100	present	absent	absent	100	100	present	100	100	present	.	.	absent	.	.	absent	Gamma Hemolysin (HlgABC), LukED, LukAB (LukHG)
GCA_007998145.1	ASM799814v1	Staphylococcus aureus	X22	2903323	Complete Genome	2019-08-15	PRJNA558859	SAMN12500844	99.66	0.36	2019	China	NA	NT	-	.	.	absent	99.89	100	100	present	absent	absent	100	100	present	99.72	100	present	.	.	absent	.	.	absent	Gamma Hemolysin (HlgABC), LukED, LukAB (LukHG)
GCA_008244705.1	ASM824470v1	Staphylococcus aureus	NRS384	2886593	Complete Genome	2019-09-03	PRJNA527676	SAMN11157689	99.67	0.08	1999	USA: Mississippi	Human	8	CC8	100	100	present	100	100	100	present	absent	absent	100	100	present	100	100	present	.	.	absent	.	.	absent	PVL (LukS-PV/lukF-PV), Gamma Hemolysin (HlgABC), LukED, LukAB (LukHG)
GCA_008244725.1	ASM824472v1	Staphylococcus aureus	NRS384-rpoB-H481N-NCV	2886593	Complete Genome	2019-09-03	PRJNA527676	SAMN11157607	99.67	0.08	2015	Australia: Melbourne	NA	8	CC8	100	100	present	100	100	100	present	absent	absent	100	100	present	100	100	present	.	.	absent	.	.	absent	PVL (LukS-PV/lukF-PV), Gamma Hemolysin (HlgABC), LukED, LukAB (LukHG)
GCA_008244745.1	ASM824474v1	Staphylococcus aureus	NRS384-rpoB-H481N-SCV	2886593	Complete Genome	2019-09-03	PRJNA527676	SAMN11157690	99.67	0.08	2015	Australia: Melbourne	NA	8	CC8	100	100	present	100	100	100	present	absent	absent	100	100	present	100	100	present	.	.	absent	.	.	absent	PVL (LukS-PV/lukF-PV), Gamma Hemolysin (HlgABC), LukED, LukAB (LukHG)
GCA_008329865.1	ASM832986v1	Staphylococcus aureus	CFSAN082782	2893410	Complete Genome	2019-09-09	PRJNA278886	SAMN09882578	99.67	0.08	2018	USA:MA	Human	8	CC8	100	100	present	100	100	100	present	absent	absent	100	100	present	100	100	present	.	.	absent	.	.	absent	PVL (LukS-PV/lukF-PV), Gamma Hemolysin (HlgABC), LukED, LukAB (LukHG)
GCA_008329885.1	ASM832988v1	Staphylococcus aureus	CFSAN082781	2893422	Complete Genome	2019-09-09	PRJNA278886	SAMN09882579	99.67	0.08	2018	USA:MA	Human	8	CC8	100	100	present	100	100	100	present	absent	absent	100	100	present	100	100	present	.	.	absent	.	.	absent	PVL (LukS-PV/lukF-PV), Gamma Hemolysin (HlgABC), LukED, LukAB (LukHG)
GCA_008330045.1	ASM833004v1	Staphylococcus aureus	VGC1	2889504	Complete Genome	2019-09-09	PRJNA533010	SAMN11431687	99.67	0.08	2013	Taiwan: Taichung	Human	59	-	100	100	present	100	100	100	present	absent	absent	.	.	absent	100	100	present	.	.	absent	.	.	absent	PVL (LukS-PV/lukF-PV), Gamma Hemolysin (HlgABC), LukAB (LukHG)
GCA_008330585.1	ASM833058v1	Staphylococcus aureus	CFSAN082783	2808051	Complete Genome	2019-09-09	PRJNA278886	SAMN09882580	99.67	0.22	2018	USA:MA	Human	45	CC45	.	.	absent	100	100	100	present	absent	absent	.	.	absent	100	100	present	.	.	absent	.	.	absent	Gamma Hemolysin (HlgABC), LukAB (LukHG)
GCA_008370815.1	ASM837081v1	Staphylococcus aureus	16445	2981204	Complete Genome	2019-09-12	PRJNA555368	SAMN12325110	99.67	0.27	2019	USA: ME	Human	8	CC8	.	.	absent	100	100	100	present	absent	absent	100	100	present	100	100	present	.	.	absent	.	.	absent	Gamma Hemolysin (HlgABC), LukED, LukAB (LukHG)
GCA_008462245.1	ASM846224v1	Staphylococcus aureus	GD1706	2876350	Complete Genome	2019-09-17	PRJNA542127	SAMN11611367	99.67	0.08	2014	China: Guangdong	Human	4068	-	.	.	absent	100	100	100	present	absent	absent	.	.	absent	100	100	present	.	.	absent	.	.	absent	Gamma Hemolysin (HlgABC), LukAB (LukHG)
GCA_008619075.1	ASM861907v1	Staphylococcus aureus	KUN1163	2944787	Complete Genome	2019-09-03	PRJDB8599	SAMD00180470	99.67	0.08	2006	Japan:Kyoto	Human	764	CC5	.	.	absent	100	100	100	present	absent	absent	100	99.9	present	100	100	present	.	.	absent	.	.	absent	Gamma Hemolysin (HlgABC), LukED, LukAB (LukHG)
GCA_008619235.1	ASM861923v1	Staphylococcus aureus	KUH140013	2837394	Complete Genome	2019-09-03	PRJDB8599	SAMD00180471	99.67	0.08	2014	Japan:Kyoto	Human	8	CC8	.	.	absent	100	100	100	present	absent	absent	100	100	present	100	100	present	.	.	absent	.	.	absent	Gamma Hemolysin (HlgABC), LukED, LukAB (LukHG)
GCA_008619415.1	ASM861941v1	Staphylococcus aureus	KUH140046	2859431	Complete Genome	2019-09-03	PRJDB8599	SAMD00180472	99.67	0.08	2014	Japan:Kyoto	Human	8	CC8	.	.	absent	100	100	100	present	absent	absent	100	100	present	100	100	present	.	.	absent	.	.	absent	Gamma Hemolysin (HlgABC), LukED, LukAB (LukHG)
GCA_008619795.1	ASM861979v1	Staphylococcus aureus	KUH140331	2754388	Complete Genome	2019-09-03	PRJDB8599	SAMD00180474	99.67	0.1	2014	Japan:Kyoto	Human	6312	CC1	.	.	absent	100	100	100	present	absent	absent	100	99.9	present	100	100	present	.	.	absent	.	.	absent	Gamma Hemolysin (HlgABC), LukED, LukAB (LukHG)
GCA_008619935.1	ASM861993v1	Staphylococcus aureus	KUH180038	2856677	Complete Genome	2019-09-03	PRJDB8599	SAMD00180475	99.67	0.08	2018	Japan:Kyoto	Human	8	CC8	.	.	absent	100	100	100	present	absent	absent	100	100	present	100	100	present	.	.	absent	.	.	absent	Gamma Hemolysin (HlgABC), LukED, LukAB (LukHG)
GCA_008620055.1	ASM862005v1	Staphylococcus aureus	KUH180062	2969682	Complete Genome	2019-09-03	PRJDB8599	SAMD00180476	99.67	0.08	2018	Japan:Kyoto	Human	764	CC5	.	.	absent	100	100	100	present	absent	absent	100	99.9	present	100	100	present	.	.	absent	.	.	absent	Gamma Hemolysin (HlgABC), LukED, LukAB (LukHG)
GCA_008620175.1	ASM862017v1	Staphylococcus aureus	KUH180129	2897282	Complete Genome	2019-09-03	PRJDB8599	SAMD00180477	99.67	0.08	2018	Japan:Kyoto	Human	6313	CC5	.	.	absent	100	100	100	present	absent	absent	100	99.9	present	100	100	present	.	.	absent	.	.	absent	Gamma Hemolysin (HlgABC), LukED, LukAB (LukHG)
GCA_008693765.1	ASM869376v1	Staphylococcus aureus	FDAARGOS_660	2870812	Complete Genome	2019-09-25	PRJNA231221	SAMN11056375	99.67	0.08	NA	USA: KY	Human	87	-	.	.	absent	100	100	100	present	absent	absent	.	.	absent	100	100	present	.	.	absent	.	.	absent	Gamma Hemolysin (HlgABC), LukAB (LukHG)
GCA_008934005.1	ASM893400v1	Staphylococcus aureus	ER02837.3	2993147	Complete Genome	2019-10-10	PRJNA470993	SAMN09483991	99.67	0.08	2015	USA:New York City	Human	105	CC5	.	.	absent	100	100	100	present	absent	absent	100	99.9	present	100	100	present	.	.	absent	.	.	absent	Gamma Hemolysin (HlgABC), LukED, LukAB (LukHG)
GCA_008934035.1	ASM893403v1	Staphylococcus aureus	ER00503.3	2936779	Complete Genome	2019-10-10	PRJNA470993	SAMN09483921	99.67	0.08	2015	USA:New York City	Human	8	CC8	100	100	present	100	100	100	present	absent	absent	100	100	present	100	100	present	.	.	absent	.	.	absent	PVL (LukS-PV/lukF-PV), Gamma Hemolysin (HlgABC), LukED, LukAB (LukHG)
GCA_008934055.1	ASM893405v1	Staphylococcus aureus	ER01817.3	2947919	Complete Genome	2019-10-10	PRJNA470993	SAMN09483962	99.67	0.08	2015	USA:New York City	Human	8	CC8	100	100	present	100	100	100	present	absent	absent	100	100	present	100	100	present	.	.	absent	.	.	absent	PVL (LukS-PV/lukF-PV), Gamma Hemolysin (HlgABC), LukED, LukAB (LukHG)
GCA_008934075.1	ASM893407v1	Staphylococcus aureus	ER03857.3	2904653	Complete Genome	2019-10-10	PRJNA470993	SAMN09484026	99.67	0.08	2015	USA:New York City	Human	8	CC8	100	100	present	100	100	100	present	absent	absent	100	100	present	100	100	present	.	.	absent	.	.	absent	PVL (LukS-PV/lukF-PV), Gamma Hemolysin (HlgABC), LukED, LukAB (LukHG)
GCA_008934095.1	ASM893409v1	Staphylococcus aureus	ER04385.3	2932042	Complete Genome	2019-10-10	PRJNA470993	SAMN09484063	99.67	0.08	2015	USA:New York City	Human	3390	CC5	.	.	absent	100	100	100	present	absent	absent	100	99.9	present	100	100	present	.	.	absent	.	.	absent	Gamma Hemolysin (HlgABC), LukED, LukAB (LukHG)
GCA_008934115.1	ASM893411v1	Staphylococcus aureus	ER01518.3	2856046	Complete Genome	2019-10-10	PRJNA470993	SAMN09483950	99.67	0.08	2015	USA:New York City	Human	88	-	100	99.89	present	100	100	100	present	absent	absent	100	99.9	present	99.72	100	present	.	.	absent	.	.	absent	PVL (LukS-PV/lukF-PV), Gamma Hemolysin (HlgABC), LukED, LukAB (LukHG)
GCA_008934135.1	ASM893413v1	Staphylococcus aureus	PS00001.3	2993125	Complete Genome	2019-10-10	PRJNA470993	SAMN09484078	99.67	0.08	2015	USA:New York City	Environment	105	CC5	.	.	absent	100	100	100	present	absent	absent	100	99.9	present	100	100	present	.	.	absent	.	.	absent	Gamma Hemolysin (HlgABC), LukED, LukAB (LukHG)
GCA_008934155.1	ASM893415v1	Staphylococcus aureus	ER02658.3	2919695	Complete Genome	2019-10-10	PRJNA470993	SAMN09483985	99.67	0.64	2015	USA:New York City	Human	8	CC8	100	100	present	100	100	100	present	absent	absent	100	100	present	100	100	present	.	.	absent	.	.	absent	PVL (LukS-PV/lukF-PV), Gamma Hemolysin (HlgABC), LukED, LukAB (LukHG)
GCA_008934175.1	ASM893417v1	Staphylococcus aureus	ER03444.3	2911432	Complete Genome	2019-10-10	PRJNA470993	SAMN09484005	99.56	0.08	2015	USA:New York City	Human	5	CC5	.	.	absent	100	100	100	present	absent	absent	100	99.9	present	100	100	present	.	.	absent	.	.	absent	Gamma Hemolysin (HlgABC), LukED, LukAB (LukHG)
GCA_008934195.1	ASM893419v1	Staphylococcus aureus	ER04436.3	2820955	Complete Genome	2019-10-10	PRJNA470993	SAMN09484068	99.67	0.08	2015	USA:New York City	Human	87	-	.	.	absent	100	100	100	present	absent	absent	.	.	absent	100	100	present	.	.	absent	.	.	absent	Gamma Hemolysin (HlgABC), LukAB (LukHG)
GCA_008934215.1	ASM893421v1	Staphylococcus aureus	ER01838.3	2886171	Complete Genome	2019-10-10	PRJNA470993	SAMN09483965	99.67	0.08	2015	USA:New York City	Human	8	CC8	.	.	absent	100	100	100	present	absent	absent	100	100	present	100	100	present	.	.	absent	.	.	absent	Gamma Hemolysin (HlgABC), LukED, LukAB (LukHG)
GCA_008934235.1	ASM893423v1	Staphylococcus aureus	ER04235.3	2949988	Complete Genome	2019-10-10	PRJNA470993	SAMN09484055	99.67	0.08	2015	USA:New York City	Human	105	CC5	.	.	absent	100	100	100	present	absent	absent	100	99.9	present	100	100	present	.	.	absent	.	.	absent	Gamma Hemolysin (HlgABC), LukED, LukAB (LukHG)
GCA_008934255.1	ASM893425v1	Staphylococcus aureus	ER04450.3	2921740	Complete Genome	2019-10-10	PRJNA470993	SAMN09484071	99.67	0.08	2015	USA:New York City	Human	8	CC8	100	100	present	100	100	100	present	absent	absent	100	100	present	100	100	present	.	.	absent	.	.	absent	PVL (LukS-PV/lukF-PV), Gamma Hemolysin (HlgABC), LukED, LukAB (LukHG)
GCA_008934275.1	ASM893427v1	Staphylococcus aureus	ER03759.3	2992791	Complete Genome	2019-10-10	PRJNA470993	SAMN09484019	99.67	0.08	2015	USA:New York City	Human	105	CC5	.	.	absent	100	100	100	present	absent	absent	100	99.9	present	100	100	present	.	.	absent	.	.	absent	Gamma Hemolysin (HlgABC), LukED, LukAB (LukHG)
GCA_008934295.1	ASM893429v1	Staphylococcus aureus	ER02243.3	2889095	Complete Genome	2019-10-10	PRJNA470993	SAMN09483974	99.67	0.08	2015	USA:New York City	Human	7	-	.	.	absent	100	100	100	present	absent	absent	100	99.9	present	99.72	100	present	.	.	absent	.	.	absent	Gamma Hemolysin (HlgABC), LukED, LukAB (LukHG)
GCA_008934315.1	ASM893431v1	Staphylococcus aureus	ER04119.3	2992395	Complete Genome	2019-10-10	PRJNA470993	SAMN09484044	99.67	0.08	2015	USA:New York City	Human	105	CC5	.	.	absent	100	100	100	present	absent	absent	100	99.9	present	100	100	present	.	.	absent	.	.	absent	Gamma Hemolysin (HlgABC), LukED, LukAB (LukHG)
GCA_008934335.1	ASM893433v1	Staphylococcus aureus	ER01109.3	2887662	Complete Genome	2019-10-10	PRJNA470993	SAMN09483940	99.67	0.08	2015	USA:New York City	Human	8	CC8	.	.	absent	100	100	100	present	absent	absent	100	100	present	100	100	present	.	.	absent	.	.	absent	Gamma Hemolysin (HlgABC), LukED, LukAB (LukHG)
GCA_008934355.1	ASM893435v1	Staphylococcus aureus	ER04013.3	2908588	Complete Genome	2019-10-10	PRJNA470993	SAMN09484035	99.67	0.08	2015	USA:New York City	Human	8	CC8	.	.	absent	100	100	100	present	absent	absent	100	100	present	100	100	present	.	.	absent	.	.	absent	Gamma Hemolysin (HlgABC), LukED, LukAB (LukHG)
GCA_008934375.1	ASM893437v1	Staphylococcus aureus	ER04246.3	2831573	Complete Genome	2019-10-10	PRJNA470993	SAMN09484057	99.67	0.08	2015	USA:New York City	Human	840	CC5	.	.	absent	100	100	100	present	absent	absent	100	99.9	present	100	100	present	.	.	absent	.	.	absent	Gamma Hemolysin (HlgABC), LukED, LukAB (LukHG)
GCA_008934395.1	ASM893439v1	Staphylococcus aureus	ER00695.3	2887439	Complete Genome	2019-10-10	PRJNA470993	SAMN09483927	99.67	0.08	2015	USA:New York City	Human	5	CC5	.	.	absent	100	100	100	present	absent	absent	100	99.9	present	100	100	present	.	.	absent	.	.	absent	Gamma Hemolysin (HlgABC), LukED, LukAB (LukHG)
GCA_008934415.1	ASM893441v1	Staphylococcus aureus	ER04127.3	2992447	Complete Genome	2019-10-10	PRJNA470993	SAMN09484045	99.67	0.08	2015	USA:New York City	Human	8	CC8	100	100	present	100	100	100	present	absent	absent	100	100	present	100	100	present	.	.	absent	.	.	absent	PVL (LukS-PV/lukF-PV), Gamma Hemolysin (HlgABC), LukED, LukAB (LukHG)
GCA_008934435.1	ASM893443v1	Staphylococcus aureus	ER02836.3	2965519	Complete Genome	2019-10-10	PRJNA470993	SAMN09483990	99.67	0.08	2015	USA:New York City	Human	5	CC5	.	.	absent	100	100	100	present	absent	absent	100	99.9	present	100	100	present	.	.	absent	.	.	absent	Gamma Hemolysin (HlgABC), LukED, LukAB (LukHG)
GCA_008934455.1	ASM893445v1	Staphylococcus aureus	ER01121.3	2848642	Complete Genome	2019-10-10	PRJNA470993	SAMN09483942	99.67	0.08	2015	USA:New York City	Human	496	CC5	.	.	absent	100	100	100	present	absent	absent	99.89	99.9	present	100	100	present	.	.	absent	.	.	absent	Gamma Hemolysin (HlgABC), LukED, LukAB (LukHG)
GCA_008934475.1	ASM893447v1	Staphylococcus aureus	ER04020.4	2993175	Complete Genome	2019-10-10	PRJNA470993	SAMN09484036	99.67	0.08	2015	USA:New York City	Human	105	CC5	.	.	absent	100	100	100	present	absent	absent	100	99.9	present	100	100	present	.	.	absent	.	.	absent	Gamma Hemolysin (HlgABC), LukED, LukAB (LukHG)
GCA_008934495.1	ASM893449v1	Staphylococcus aureus	ER00610.3	2992813	Complete Genome	2019-10-10	PRJNA470993	SAMN09483925	99.67	0.08	2015	USA:New York City	Human	105	CC5	.	.	absent	100	100	100	present	absent	absent	100	99.9	present	100	100	present	.	.	absent	.	.	absent	Gamma Hemolysin (HlgABC), LukED, LukAB (LukHG)
GCA_008934515.1	ASM893451v1	Staphylococcus aureus	ER04086.3	2897332	Complete Genome	2019-10-10	PRJNA470993	SAMN09484042	99.67	0.08	2015	USA:New York City	Human	8	CC8	100	100	present	100	100	100	present	absent	absent	100	100	present	100	100	present	.	.	absent	.	.	absent	PVL (LukS-PV/lukF-PV), Gamma Hemolysin (HlgABC), LukED, LukAB (LukHG)
GCA_008934535.1	ASM893453v1	Staphylococcus aureus	ER04115.3	2993170	Complete Genome	2019-10-10	PRJNA470993	SAMN09484043	99.67	0.08	2015	USA:New York City	Human	105	CC5	.	.	absent	100	100	100	present	absent	absent	100	99.9	present	100	100	present	.	.	absent	.	.	absent	Gamma Hemolysin (HlgABC), LukED, LukAB (LukHG)
GCA_008934555.1	ASM893455v1	Staphylococcus aureus	ER00994.3	2914313	Complete Genome	2019-10-10	PRJNA470993	SAMN09483936	99.67	0.08	2015	USA:New York City	Human	8	CC8	100	100	present	100	100	100	present	absent	absent	100	100	present	100	100	present	.	.	absent	.	.	absent	PVL (LukS-PV/lukF-PV), Gamma Hemolysin (HlgABC), LukED, LukAB (LukHG)
GCA_008934575.1	ASM893457v1	Staphylococcus aureus	ER02972.3	2898923	Complete Genome	2019-10-10	PRJNA470993	SAMN09483996	99.67	0.08	2015	USA:New York City	Human	225	CC5	.	.	absent	100	100	100	present	absent	absent	100	99.9	present	100	100	present	.	.	absent	.	.	absent	Gamma Hemolysin (HlgABC), LukED, LukAB (LukHG)
GCA_008934595.1	ASM893459v1	Staphylococcus aureus	ER00551.3	2918206	Complete Genome	2019-10-10	PRJNA470993	SAMN09483922	99.67	0.08	2015	USA:New York City	Human	105	CC5	.	.	absent	100	100	100	present	absent	absent	100	99.9	present	100	100	present	.	.	absent	.	.	absent	Gamma Hemolysin (HlgABC), LukED, LukAB (LukHG)
GCA_008934615.1	ASM893461v1	Staphylococcus aureus	ER04320.3	2908687	Complete Genome	2019-10-10	PRJNA470993	SAMN09484060	99.67	0.08	2015	USA:New York City	Human	8	CC8	100	100	present	100	100	100	present	absent	absent	100	100	present	100	100	present	.	.	absent	.	.	absent	PVL (LukS-PV/lukF-PV), Gamma Hemolysin (HlgABC), LukED, LukAB (LukHG)
GCA_008934635.1	ASM893463v1	Staphylococcus aureus	ER03760.3	2993175	Complete Genome	2019-10-10	PRJNA470993	SAMN09484020	99.67	0.08	2015	USA:New York City	Human	105	CC5	.	.	absent	100	100	100	present	absent	absent	100	99.9	present	100	100	present	.	.	absent	.	.	absent	Gamma Hemolysin (HlgABC), LukED, LukAB (LukHG)
GCA_008934655.1	ASM893465v1	Staphylococcus aureus	ER01689.3	2847445	Complete Genome	2019-10-10	PRJNA470993	SAMN09483957	99.67	0.08	2015	USA:New York City	Human	5	CC5	.	.	absent	100	100	100	present	absent	absent	100	99.9	present	100	100	present	.	.	absent	.	.	absent	Gamma Hemolysin (HlgABC), LukED, LukAB (LukHG)
GCA_008934675.1	ASM893467v1	Staphylococcus aureus	ER04142.3	2896567	Complete Genome	2019-10-10	PRJNA470993	SAMN09484046	99.67	0.08	2015	USA:New York City	Human	5	CC5	100	100	present	99.89	100	100	present	absent	absent	100	99.9	present	100	100	present	.	.	absent	.	.	absent	PVL (LukS-PV/lukF-PV), Gamma Hemolysin (HlgABC), LukED, LukAB (LukHG)
GCA_008934695.1	ASM893469v1	Staphylococcus aureus	ER04612.3	2881577	Complete Genome	2019-10-10	PRJNA470993	SAMN09484074	99.67	0.08	2015	USA:New York City	Human	8	CC8	.	.	absent	100	100	100	present	absent	absent	100	100	present	100	100	present	.	.	absent	.	.	absent	Gamma Hemolysin (HlgABC), LukED, LukAB (LukHG)
GCA_008934715.1	ASM893471v1	Staphylococcus aureus	ER04041.3	2950446	Complete Genome	2019-10-10	PRJNA470993	SAMN09484038	99.67	0.08	2015	USA:New York City	Human	8	CC8	100	100	present	100	100	100	present	absent	absent	100	100	present	100	100	present	.	.	absent	.	.	absent	PVL (LukS-PV/lukF-PV), Gamma Hemolysin (HlgABC), LukED, LukAB (LukHG)
GCA_008934735.1	ASM893473v1	Staphylococcus aureus	ER03996.3	2947349	Complete Genome	2019-10-10	PRJNA470993	SAMN09484034	99.67	0.08	2015	USA:New York City	Human	8	CC8	100	100	present	100	100	100	present	absent	absent	100	100	present	100	100	present	.	.	absent	.	.	absent	PVL (LukS-PV/lukF-PV), Gamma Hemolysin (HlgABC), LukED, LukAB (LukHG)
GCA_008934755.1	ASM893475v1	Staphylococcus aureus	ER02637.3	2993161	Complete Genome	2019-10-10	PRJNA470993	SAMN09483984	99.67	0.08	2015	USA:New York City	Human	105	CC5	.	.	absent	100	100	100	present	absent	absent	100	99.9	present	100	100	present	.	.	absent	.	.	absent	Gamma Hemolysin (HlgABC), LukED, LukAB (LukHG)
GCA_008934775.1	ASM893477v1	Staphylococcus aureus	ER03321.3	2877231	Complete Genome	2019-10-10	PRJNA470993	SAMN09484003	99.67	0.08	2015	USA:New York City	Human	5	CC5	.	.	absent	100	100	100	present	absent	absent	100	99.9	present	100	100	present	.	.	absent	.	.	absent	Gamma Hemolysin (HlgABC), LukED, LukAB (LukHG)
GCA_008934795.1	ASM893479v1	Staphylococcus aureus	ER03868.3	2901551	Complete Genome	2019-10-10	PRJNA470993	SAMN09484028	99.67	0.08	2015	USA:New York City	Human	45	CC45	.	.	absent	100	100	100	present	absent	absent	.	.	absent	100	100	present	.	.	absent	.	.	absent	Gamma Hemolysin (HlgABC), LukAB (LukHG)
GCA_008934815.1	ASM893481v1	Staphylococcus aureus	ER04219.3	2935214	Complete Genome	2019-10-10	PRJNA470993	SAMN09484053	99.67	0.08	2015	USA:New York City	Human	8	CC8	100	100	present	100	100	100	present	absent	absent	100	100	present	100	100	present	.	.	absent	.	.	absent	PVL (LukS-PV/lukF-PV), Gamma Hemolysin (HlgABC), LukED, LukAB (LukHG)
GCA_008934835.1	ASM893483v1	Staphylococcus aureus	ER04567.3	2865586	Complete Genome	2019-10-10	PRJNA470993	SAMN09484073	99.67	0.08	2015	USA:New York City	Human	8	CC8	.	.	absent	100	100	100	present	absent	absent	100	100	present	100	100	present	.	.	absent	.	.	absent	Gamma Hemolysin (HlgABC), LukED, LukAB (LukHG)
GCA_008934855.1	ASM893485v1	Staphylococcus aureus	ER02360.3	2936067	Complete Genome	2019-10-10	PRJNA470993	SAMN09483977	99.67	0.08	2015	USA:New York City	Human	5	CC5	.	.	absent	100	100	100	present	absent	absent	100	99.9	present	100	100	present	.	.	absent	.	.	absent	Gamma Hemolysin (HlgABC), LukED, LukAB (LukHG)
GCA_008934875.1	ASM893487v1	Staphylococcus aureus	ER03761.3	2993175	Complete Genome	2019-10-10	PRJNA470993	SAMN09484021	99.67	0.08	2015	USA:New York City	Human	105	CC5	.	.	absent	100	100	100	present	absent	absent	100	99.9	present	100	100	present	.	.	absent	.	.	absent	Gamma Hemolysin (HlgABC), LukED, LukAB (LukHG)
GCA_008934895.1	ASM893489v1	Staphylococcus aureus	ER00959.3	2948888	Complete Genome	2019-10-10	PRJNA470993	SAMN09483935	99.67	0.08	2015	USA:New York City	Human	8	CC8	100	100	present	100	100	100	present	absent	absent	100	100	present	100	100	present	.	.	absent	.	.	absent	PVL (LukS-PV/lukF-PV), Gamma Hemolysin (HlgABC), LukED, LukAB (LukHG)
GCA_008934915.1	ASM893491v1	Staphylococcus aureus	ER01425.3	2863483	Complete Genome	2019-10-10	PRJNA470993	SAMN09483946	99.67	0.11	2015	USA:New York City	Human	5	CC5	.	.	absent	100	100	100	present	absent	absent	100	99.9	present	100	100	present	.	.	absent	.	.	absent	Gamma Hemolysin (HlgABC), LukED, LukAB (LukHG)
GCA_008934935.1	ASM893493v1	Staphylococcus aureus	ER01062.3	2992301	Complete Genome	2019-10-10	PRJNA470993	SAMN09483938	99.67	0.08	2015	USA:New York City	Human	105	CC5	.	.	absent	100	100	100	present	absent	absent	100	99.9	present	100	100	present	.	.	absent	.	.	absent	Gamma Hemolysin (HlgABC), LukED, LukAB (LukHG)
GCA_008934955.1	ASM893495v1	Staphylococcus aureus	ER02947.3	2759536	Complete Genome	2019-10-10	PRJNA470993	SAMN09483994	99.61	0.08	2015	USA:New York City	Human	5	CC5	.	.	absent	100	100	100	present	absent	absent	100	99.9	present	100	100	present	.	.	absent	.	.	absent	Gamma Hemolysin (HlgABC), LukED, LukAB (LukHG)
GCA_008934975.1	ASM893497v1	Staphylococcus aureus	PS00002.3	2993917	Complete Genome	2019-10-10	PRJNA470993	SAMN09484079	99.67	0.08	2015	USA:New York City	Environment	105	CC5	.	.	absent	100	100	100	present	absent	absent	100	99.9	present	100	100	present	.	.	absent	.	.	absent	Gamma Hemolysin (HlgABC), LukED, LukAB (LukHG)
GCA_008934995.1	ASM893499v1	Staphylococcus aureus	ER03113.3	2876429	Complete Genome	2019-10-10	PRJNA470993	SAMN09484000	99.59	0.08	2015	USA:New York City	Human	8	CC8	100	100	present	100	100	100	present	absent	absent	100	100	present	100	100	present	.	.	absent	.	.	absent	PVL (LukS-PV/lukF-PV), Gamma Hemolysin (HlgABC), LukED, LukAB (LukHG)
GCA_008935015.1	ASM893501v1	Staphylococcus aureus	ER01719.3	2911446	Complete Genome	2019-10-10	PRJNA470993	SAMN09483958	99.67	0.08	2015	USA:New York City	Human	5	CC5	.	.	absent	100	100	100	present	absent	absent	100	99.9	present	100	100	present	.	.	absent	.	.	absent	Gamma Hemolysin (HlgABC), LukED, LukAB (LukHG)
GCA_008935035.1	ASM893503v1	Staphylococcus aureus	ER01836.3	2951028	Complete Genome	2019-10-10	PRJNA470993	SAMN09483964	99.67	0.08	2015	USA:New York City	Human	8	CC8	100	100	present	100	100	100	present	absent	absent	100	100	present	100	100	present	.	.	absent	.	.	absent	PVL (LukS-PV/lukF-PV), Gamma Hemolysin (HlgABC), LukED, LukAB (LukHG)
GCA_008935095.1	ASM893509v1	Staphylococcus aureus	ER04174.3	2877642	Complete Genome	2019-10-10	PRJNA470993	SAMN09484051	99.11	0.08	2015	USA:New York City	Human	8	CC8	.	.	absent	100	100	100	present	absent	absent	99.89	100	present	100	100	present	.	.	absent	.	.	absent	Gamma Hemolysin (HlgABC), LukED, LukAB (LukHG)
GCA_008935115.1	ASM893511v1	Staphylococcus aureus	ER02988.3	2828341	Complete Genome	2019-10-10	PRJNA470993	SAMN09483997	99.67	0.08	2015	USA:New York City	Human	8	CC8	.	.	absent	100	100	100	present	absent	absent	100	100	present	100	100	present	.	.	absent	.	.	absent	Gamma Hemolysin (HlgABC), LukED, LukAB (LukHG)
GCA_008935135.1	ASM893513v1	Staphylococcus aureus	ER04242.3	2949993	Complete Genome	2019-10-10	PRJNA470993	SAMN09484056	99.67	0.08	2015	USA:New York City	Human	105	CC5	.	.	absent	100	100	100	present	absent	absent	100	99.9	present	100	100	present	.	.	absent	.	.	absent	Gamma Hemolysin (HlgABC), LukED, LukAB (LukHG)
GCA_008935155.1	ASM893515v1	Staphylococcus aureus	ER01892.3	2924330	Complete Genome	2019-10-10	PRJNA470993	SAMN09483967	99.67	0.08	2015	USA:New York City	Human	5	CC5	.	.	absent	100	100	100	present	absent	absent	100	99.9	present	100	100	present	.	.	absent	.	.	absent	Gamma Hemolysin (HlgABC), LukED, LukAB (LukHG)
GCA_008935175.1	ASM893517v1	Staphylococcus aureus	ER00749.3	2816533	Complete Genome	2019-10-10	PRJNA470993	SAMN09483929	99.67	0.08	2015	USA:New York City	Human	5	CC5	.	.	absent	100	100	100	present	absent	absent	100	99.9	present	100	100	present	.	.	absent	.	.	absent	Gamma Hemolysin (HlgABC), LukED, LukAB (LukHG)
GCA_008935195.1	ASM893519v1	Staphylococcus aureus	PS00004.3	2993174	Complete Genome	2019-10-10	PRJNA470993	SAMN09484081	99.67	0.08	2015	USA:New York City	Human	105	CC5	.	.	absent	100	100	100	present	absent	absent	100	99.9	present	100	100	present	.	.	absent	.	.	absent	Gamma Hemolysin (HlgABC), LukED, LukAB (LukHG)
GCA_008935215.1	ASM893521v1	Staphylococcus aureus	ER02094.3	2984651	Complete Genome	2019-10-10	PRJNA470993	SAMN09483971	99.67	0.08	2015	USA:New York City	Human	105	CC5	.	.	absent	100	100	100	present	absent	absent	100	99.9	present	100	100	present	.	.	absent	.	.	absent	Gamma Hemolysin (HlgABC), LukED, LukAB (LukHG)
GCA_008935235.1	ASM893523v1	Staphylococcus aureus	ER01935.3	2895595	Complete Genome	2019-10-10	PRJNA470993	SAMN09483968	99.67	0.08	2015	USA:New York City	Human	105	CC5	.	.	absent	100	100	100	present	absent	absent	100	99.9	present	100	100	present	.	.	absent	.	.	absent	Gamma Hemolysin (HlgABC), LukED, LukAB (LukHG)
GCA_008935255.1	ASM893525v1	Staphylococcus aureus	ER03750.3	2878366	Complete Genome	2019-10-10	PRJNA470993	SAMN09484017	99.67	0.08	2015	USA:New York City	Human	8	CC8	.	.	absent	100	100	100	present	absent	absent	100	100	present	100	100	present	.	.	absent	.	.	absent	Gamma Hemolysin (HlgABC), LukED, LukAB (LukHG)
GCA_008935275.1	ASM893527v1	Staphylococcus aureus	ER03023.3	2955461	Complete Genome	2019-10-10	PRJNA470993	SAMN09483999	99.67	0.08	2015	USA:New York City	Human	8	CC8	100	100	present	100	100	100	present	absent	absent	100	100	present	100	100	present	.	.	absent	.	.	absent	PVL (LukS-PV/lukF-PV), Gamma Hemolysin (HlgABC), LukED, LukAB (LukHG)
GCA_008935295.1	ASM893529v1	Staphylococcus aureus	ER04164.3	2857973	Complete Genome	2019-10-10	PRJNA470993	SAMN09484048	99.67	0.08	2015	USA:New York City	Human	5	CC5	.	.	absent	100	100	100	present	absent	absent	100	99.9	present	100	100	present	.	.	absent	.	.	absent	Gamma Hemolysin (HlgABC), LukED, LukAB (LukHG)
GCA_008935315.1	ASM893531v1	Staphylococcus aureus	ER02703.3	2934629	Complete Genome	2019-10-10	PRJNA470993	SAMN09483987	99.67	0.08	2015	USA:New York City	Human	8	CC8	100	100	present	100	100	100	present	absent	absent	100	100	present	100	100	present	.	.	absent	.	.	absent	PVL (LukS-PV/lukF-PV), Gamma Hemolysin (HlgABC), LukED, LukAB (LukHG)
GCA_008935335.1	ASM893533v1	Staphylococcus aureus	ER04166.3	2816615	Complete Genome	2019-10-10	PRJNA470993	SAMN09484050	99.67	0.08	2015	USA:New York City	Human	6273	CC5	.	.	absent	100	100	100	present	absent	absent	100	99.9	present	100	100	present	.	.	absent	.	.	absent	Gamma Hemolysin (HlgABC), LukED, LukAB (LukHG)
GCA_008935355.1	ASM893535v1	Staphylococcus aureus	ER04069.3	2886773	Complete Genome	2019-10-10	PRJNA470993	SAMN09484040	99.67	0.08	2015	USA:New York City	Human	8	CC8	.	.	absent	100	100	100	present	absent	absent	100	100	present	100	100	present	.	.	absent	.	.	absent	Gamma Hemolysin (HlgABC), LukED, LukAB (LukHG)
GCA_008935375.1	ASM893537v1	Staphylococcus aureus	ER01776.3	2832443	Complete Genome	2019-10-10	PRJNA470993	SAMN09483960	99.67	0.08	2015	USA:New York City	Human	88	-	.	.	absent	100	100	100	present	absent	absent	100	99.9	present	99.72	100	present	.	.	absent	.	.	absent	Gamma Hemolysin (HlgABC), LukED, LukAB (LukHG)
GCA_008935395.1	ASM893539v1	Staphylococcus aureus	ER03762.3	2993174	Complete Genome	2019-10-10	PRJNA470993	SAMN09484022	99.67	0.08	2015	USA:New York City	Human	105	CC5	.	.	absent	100	100	100	present	absent	absent	100	99.9	present	100	100	present	.	.	absent	.	.	absent	Gamma Hemolysin (HlgABC), LukED, LukAB (LukHG)
GCA_008935415.1	ASM893541v1	Staphylococcus aureus	ER04402.3	2880311	Complete Genome	2019-10-10	PRJNA470993	SAMN09484065	99.67	0.08	2015	USA:New York City	Human	231	CC5	.	.	absent	100	100	100	present	absent	absent	100	99.9	present	100	100	present	.	.	absent	.	.	absent	Gamma Hemolysin (HlgABC), LukED, LukAB (LukHG)
GCA_008935435.1	ASM893543v1	Staphylococcus aureus	ER04225.3	2935255	Complete Genome	2019-10-10	PRJNA470993	SAMN09484054	99.67	0.08	2015	USA:New York City	Human	5	CC5	.	.	absent	100	100	100	present	absent	absent	99.89	99.9	present	100	100	present	.	.	absent	.	.	absent	Gamma Hemolysin (HlgABC), LukED, LukAB (LukHG)
GCA_008935455.1	ASM893545v1	Staphylococcus aureus	ER02746.3	2825557	Complete Genome	2019-10-10	PRJNA470993	SAMN09483988	99.67	0.08	2015	USA:New York City	Human	5	CC5	.	.	absent	100	100	100	present	absent	absent	100	99.9	present	100	100	present	.	.	absent	.	.	absent	Gamma Hemolysin (HlgABC), LukED, LukAB (LukHG)
GCA_008935475.1	ASM893547v1	Staphylococcus aureus	ER03717.3	2993179	Complete Genome	2019-10-10	PRJNA470993	SAMN09484014	99.67	0.08	2015	USA:New York City	Human	105	CC5	.	.	absent	100	100	100	present	absent	absent	100	99.9	present	100	100	present	.	.	absent	.	.	absent	Gamma Hemolysin (HlgABC), LukED, LukAB (LukHG)
GCA_008935495.1	ASM893549v1	Staphylococcus aureus	ER03913.3	3024069	Complete Genome	2019-10-10	PRJNA470993	SAMN09484030	99.67	0.08	2015	USA:New York City	Human	8	CC8	100	100	present	100	100	100	present	absent	absent	100	100	present	100	100	present	.	.	absent	.	.	absent	PVL (LukS-PV/lukF-PV), Gamma Hemolysin (HlgABC), LukED, LukAB (LukHG)
GCA_008935515.1	ASM893551v1	Staphylococcus aureus	ER00707.3	2847983	Complete Genome	2019-10-10	PRJNA470993	SAMN09483928	99.67	0.08	2015	USA:New York City	Human	105	CC5	.	.	absent	100	100	100	present	absent	absent	100	99.9	present	100	100	present	.	.	absent	.	.	absent	Gamma Hemolysin (HlgABC), LukED, LukAB (LukHG)
GCA_008935535.1	ASM893553v1	Staphylococcus aureus	ER00767.3	2797876	Complete Genome	2019-10-10	PRJNA470993	SAMN09483930	99.67	0.08	2015	USA:New York City	Human	105	CC5	.	.	absent	100	100	100	present	absent	absent	100	99.9	present	100	100	present	.	.	absent	.	.	absent	Gamma Hemolysin (HlgABC), LukED, LukAB (LukHG)
GCA_008935555.1	ASM893555v1	Staphylococcus aureus	ER04261.3	2827672	Complete Genome	2019-10-10	PRJNA470993	SAMN09484058	99.67	0.08	2015	USA:New York City	Human	5	CC5	.	.	absent	100	100	100	present	absent	absent	100	99.9	present	100	100	present	.	.	absent	.	.	absent	Gamma Hemolysin (HlgABC), LukED, LukAB (LukHG)
GCA_008935575.1	ASM893557v1	Staphylococcus aureus	ER04636.3	2901765	Complete Genome	2019-10-10	PRJNA470993	SAMN09484076	99.67	0.08	2015	USA:New York City	Human	8	CC8	100	100	present	100	100	100	present	absent	absent	100	100	present	100	100	present	.	.	absent	.	.	absent	PVL (LukS-PV/lukF-PV), Gamma Hemolysin (HlgABC), LukED, LukAB (LukHG)
GCA_008935595.1	ASM893559v1	Staphylococcus aureus	ER01009.3	2876826	Complete Genome	2019-10-10	PRJNA470993	SAMN09483937	99.67	0.08	2015	USA:New York City	Human	5	CC5	.	.	absent	100	100	100	present	absent	absent	100	99.9	present	100	100	present	.	.	absent	.	.	absent	Gamma Hemolysin (HlgABC), LukED, LukAB (LukHG)
GCA_008935615.1	ASM893561v1	Staphylococcus aureus	ER03763.3	2993174	Complete Genome	2019-10-10	PRJNA470993	SAMN09484023	99.67	0.08	2015	USA:New York City	Human	105	CC5	.	.	absent	100	100	100	present	absent	absent	100	99.9	present	100	100	present	.	.	absent	.	.	absent	Gamma Hemolysin (HlgABC), LukED, LukAB (LukHG)
GCA_008935635.1	ASM893563v1	Staphylococcus aureus	ER02989.3	2946694	Complete Genome	2019-10-10	PRJNA470993	SAMN09483998	99.67	0.08	2015	USA:New York City	Human	105	CC5	.	.	absent	100	100	100	present	absent	absent	100	99.9	present	100	100	present	.	.	absent	.	.	absent	Gamma Hemolysin (HlgABC), LukED, LukAB (LukHG)
GCA_008935655.1	ASM893565v1	Staphylococcus aureus	ER03493.3	2948482	Complete Genome	2019-10-10	PRJNA470993	SAMN09484009	99.11	0.08	2015	USA:New York City	Human	8	CC8	100	100	present	100	100	100	present	absent	absent	100	100	present	99.91	100	present	.	.	absent	.	.	absent	PVL (LukS-PV/lukF-PV), Gamma Hemolysin (HlgABC), LukED, LukAB (LukHG)
GCA_008935675.1	ASM893567v1	Staphylococcus aureus	ER03755.3	2990371	Complete Genome	2019-10-10	PRJNA470993	SAMN09484018	99.67	0.08	2015	USA:New York City	Human	8	CC8	100	100	present	100	100	100	present	absent	absent	100	100	present	100	100	present	.	.	absent	.	.	absent	PVL (LukS-PV/lukF-PV), Gamma Hemolysin (HlgABC), LukED, LukAB (LukHG)
GCA_008935695.1	ASM893569v1	Staphylococcus aureus	ER03489.3	2888295	Complete Genome	2019-10-10	PRJNA470993	SAMN09484008	99.26	0.08	2015	USA:New York City	Human	8	CC8	100	100	present	100	100	100	present	absent	absent	100	99.9	present	100	100	present	.	.	absent	.	.	absent	PVL (LukS-PV/lukF-PV), Gamma Hemolysin (HlgABC), LukED, LukAB (LukHG)
GCA_008935715.1	ASM893571v1	Staphylococcus aureus	ER02693.3	2932255	Complete Genome	2019-10-10	PRJNA470993	SAMN09483986	99.67	0.08	2015	USA:New York City	Human	5	CC5	.	.	absent	100	100	100	present	absent	absent	100	99.9	present	100	100	present	.	.	absent	.	.	absent	Gamma Hemolysin (HlgABC), LukED, LukAB (LukHG)
GCA_008935735.1	ASM893573v1	Staphylococcus aureus	ER01454.3	2904254	Complete Genome	2019-10-10	PRJNA470993	SAMN09483947	99.67	0.08	2015	USA:New York City	Human	105	CC5	.	.	absent	100	100	100	present	absent	absent	100	99.9	present	100	100	present	.	.	absent	.	.	absent	Gamma Hemolysin (HlgABC), LukED, LukAB (LukHG)
GCA_008935755.1	ASM893575v1	Staphylococcus aureus	ER01746.3	2834114	Complete Genome	2019-10-10	PRJNA470993	SAMN09483959	99.67	0.08	2015	USA:New York City	Human	8	CC8	100	100	present	100	100	100	present	absent	absent	100	100	present	100	100	present	.	.	absent	.	.	absent	PVL (LukS-PV/lukF-PV), Gamma Hemolysin (HlgABC), LukED, LukAB (LukHG)
GCA_008935775.1	ASM893577v1	Staphylococcus aureus	ER04085.3	2993174	Complete Genome	2019-10-10	PRJNA470993	SAMN09484041	99.67	0.08	2015	USA:New York City	Human	105	CC5	.	.	absent	100	100	100	present	absent	absent	100	99.9	present	100	100	present	.	.	absent	.	.	absent	Gamma Hemolysin (HlgABC), LukED, LukAB (LukHG)
GCA_008935795.1	ASM893579v1	Staphylococcus aureus	ER02069.3	2937342	Complete Genome	2019-10-10	PRJNA470993	SAMN09483970	99.67	0.08	2015	USA:New York City	Human	8	CC8	100	100	present	100	100	100	present	absent	absent	100	100	present	100	100	present	.	.	absent	.	.	absent	PVL (LukS-PV/lukF-PV), Gamma Hemolysin (HlgABC), LukED, LukAB (LukHG)
GCA_008935815.1	ASM893581v1	Staphylococcus aureus	ER04165.3	2993372	Complete Genome	2019-10-10	PRJNA470993	SAMN09484049	99.67	0.08	2015	USA:New York City	Human	105	CC5	.	.	absent	100	100	100	present	absent	absent	100	99.9	present	100	100	present	.	.	absent	.	.	absent	Gamma Hemolysin (HlgABC), LukED, LukAB (LukHG)
GCA_008935835.1	ASM893583v1	Staphylococcus aureus	ER04448.3	2901814	Complete Genome	2019-10-10	PRJNA470993	SAMN09484070	99.67	0.08	2015	USA:New York City	Human	8	CC8	100	100	present	100	100	100	present	absent	absent	100	100	present	100	100	present	.	.	absent	.	.	absent	PVL (LukS-PV/lukF-PV), Gamma Hemolysin (HlgABC), LukED, LukAB (LukHG)
GCA_008935855.1	ASM893585v1	Staphylococcus aureus	ER05857.3	2892881	Complete Genome	2019-10-10	PRJNA470993	SAMN09484077	99.67	0.08	2015	USA:New York City	Human	5	CC5	.	.	absent	100	100	100	present	absent	absent	100	99.9	present	100	100	present	.	.	absent	.	.	absent	Gamma Hemolysin (HlgABC), LukED, LukAB (LukHG)
GCA_008935875.1	ASM893587v1	Staphylococcus aureus	ER04407.3	2993176	Complete Genome	2019-10-10	PRJNA470993	SAMN09484066	99.67	0.08	2015	USA:New York City	Human	105	CC5	.	.	absent	100	100	100	present	absent	absent	100	99.9	present	100	100	present	.	.	absent	.	.	absent	Gamma Hemolysin (HlgABC), LukED, LukAB (LukHG)
GCA_008935895.1	ASM893589v1	Staphylococcus aureus	ER02919.3	2888881	Complete Genome	2019-10-10	PRJNA470993	SAMN09483993	99.63	0.08	2015	USA:New York City	Human	5	CC5	.	.	absent	100	100	100	present	absent	absent	100	99.9	present	100	99.9	present	.	.	absent	.	.	absent	Gamma Hemolysin (HlgABC), LukED, LukAB (LukHG)
GCA_008935915.1	ASM893591v1	Staphylococcus aureus	ER04021.4	2993175	Complete Genome	2019-10-10	PRJNA470993	SAMN09484037	99.67	0.08	2015	USA:New York City	Human	105	CC5	.	.	absent	100	100	100	present	absent	absent	100	99.9	present	100	100	present	.	.	absent	.	.	absent	Gamma Hemolysin (HlgABC), LukED, LukAB (LukHG)
GCA_008935935.1	ASM893593v1	Staphylococcus aureus	ER02969.3	2829245	Complete Genome	2019-10-10	PRJNA470993	SAMN09483995	99.67	0.08	2015	USA:New York City	Human	8	CC8	.	.	absent	100	100	100	present	absent	absent	100	100	present	100	100	present	.	.	absent	.	.	absent	Gamma Hemolysin (HlgABC), LukED, LukAB (LukHG)
GCA_008935955.1	ASM893595v1	Staphylococcus aureus	ER03930.3	2993437	Complete Genome	2019-10-10	PRJNA470993	SAMN09484032	99.67	0.08	2015	USA:New York City	Human	105	CC5	.	.	absent	100	100	100	present	absent	absent	100	99.9	present	100	100	present	.	.	absent	.	.	absent	Gamma Hemolysin (HlgABC), LukED, LukAB (LukHG)
GCA_008935975.1	ASM893597v1	Staphylococcus aureus	ER01560.3	2943386	Complete Genome	2019-10-10	PRJNA470993	SAMN09483954	99.67	0.08	2015	USA:New York City	Human	8	CC8	100	100	present	100	100	100	present	absent	absent	100	100	present	100	100	present	.	.	absent	.	.	absent	PVL (LukS-PV/lukF-PV), Gamma Hemolysin (HlgABC), LukED, LukAB (LukHG)
GCA_008935995.1	ASM893599v1	Staphylococcus aureus	ER03737.3	2857621	Complete Genome	2019-10-10	PRJNA470993	SAMN09484016	99.67	0.08	2015	USA:New York City	Human	105	CC5	.	.	absent	100	100	100	present	absent	absent	100	99.9	present	100	100	present	.	.	absent	.	.	absent	Gamma Hemolysin (HlgABC), LukED, LukAB (LukHG)
GCA_008936015.1	ASM893601v1	Staphylococcus aureus	ER04440.3	2993350	Complete Genome	2019-10-10	PRJNA470993	SAMN09484069	99.67	0.08	2015	USA:New York City	Human	105	CC5	.	.	absent	100	100	100	present	absent	absent	100	99.9	present	100	100	present	.	.	absent	.	.	absent	Gamma Hemolysin (HlgABC), LukED, LukAB (LukHG)
GCA_008936035.1	ASM893603v1	Staphylococcus aureus	ER00951.3	2963760	Complete Genome	2019-10-10	PRJNA470993	SAMN09483934	99.67	0.08	2015	USA:New York City	Human	105	CC5	.	.	absent	100	100	100	present	absent	absent	100	99.9	present	100	100	present	.	.	absent	.	.	absent	Gamma Hemolysin (HlgABC), LukED, LukAB (LukHG)
GCA_008936055.1	ASM893605v1	Staphylococcus aureus	ER00385.3	2862765	Complete Genome	2019-10-10	PRJNA470993	SAMN09483919	99.67	0.08	2015	USA:New York City	Human	8	CC8	.	.	absent	100	100	100	present	absent	absent	100	100	present	100	100	present	.	.	absent	.	.	absent	Gamma Hemolysin (HlgABC), LukED, LukAB (LukHG)
GCA_008936075.1	ASM893607v1	Staphylococcus aureus	ER01524.3	3014814	Complete Genome	2019-10-10	PRJNA470993	SAMN09483951	99.67	0.08	2015	USA:New York City	Human	8	CC8	100	100	present	100	100	100	present	absent	absent	100	100	present	100	100	present	.	.	absent	.	.	absent	PVL (LukS-PV/lukF-PV), Gamma Hemolysin (HlgABC), LukED, LukAB (LukHG)
GCA_008936095.1	ASM893609v1	Staphylococcus aureus	ER01532.3	2942686	Complete Genome	2019-10-10	PRJNA470993	SAMN09483952	99.67	0.08	2015	USA:New York City	Human	8	CC8	.	.	absent	100	100	100	present	absent	absent	100	100	present	100	100	present	.	.	absent	.	.	absent	Gamma Hemolysin (HlgABC), LukED, LukAB (LukHG)
GCA_008936115.1	ASM893611v1	Staphylococcus aureus	ER02217.3	2941665	Complete Genome	2019-10-10	PRJNA470993	SAMN09483973	99.67	0.08	2015	USA:New York City	Human	8	CC8	100	100	present	100	100	100	present	absent	absent	100	100	present	100	100	present	.	.	absent	.	.	absent	PVL (LukS-PV/lukF-PV), Gamma Hemolysin (HlgABC), LukED, LukAB (LukHG)
GCA_008936135.1	ASM893613v1	Staphylococcus aureus	ER01507.3	2944254	Complete Genome	2019-10-10	PRJNA470993	SAMN09483949	99.67	0.08	2015	USA:New York City	Human	8	CC8	100	100	present	100	100	100	present	absent	absent	100	100	present	100	100	present	.	.	absent	.	.	absent	PVL (LukS-PV/lukF-PV), Gamma Hemolysin (HlgABC), LukED, LukAB (LukHG)
GCA_008936155.1	ASM893615v1	Staphylococcus aureus	ER01422.3	2935359	Complete Genome	2019-10-10	PRJNA470993	SAMN09483945	99.67	0.08	2015	USA:New York City	Human	105	CC5	.	.	absent	100	100	100	present	absent	absent	100	99.9	present	100	100	present	.	.	absent	.	.	absent	Gamma Hemolysin (HlgABC), LukED, LukAB (LukHG)
GCA_008936175.1	ASM893617v1	Staphylococcus aureus	pt053	2874864	Complete Genome	2019-10-10	PRJNA470993	SAMN09483972	99.67	0.08	2015	USA:New York City	Human	8	CC8	100	100	present	100	100	100	present	absent	absent	100	100	present	100	100	present	.	.	absent	.	.	absent	PVL (LukS-PV/lukF-PV), Gamma Hemolysin (HlgABC), LukED, LukAB (LukHG)
GCA_008936195.1	ASM893619v1	Staphylococcus aureus	ER03298.3	2903947	Complete Genome	2019-10-10	PRJNA470993	SAMN09484002	99.67	0.08	2015	USA:New York City	Human	8	CC8	100	100	present	100	100	100	present	absent	absent	100	100	present	100	100	present	.	.	absent	.	.	absent	PVL (LukS-PV/lukF-PV), Gamma Hemolysin (HlgABC), LukED, LukAB (LukHG)
GCA_008936215.1	ASM893621v1	Staphylococcus aureus	ER03448.3	2944987	Complete Genome	2019-10-10	PRJNA470993	SAMN09484006	99.75	0.08	2015	USA:New York City	Human	8	CC8	100	100	present	100	100	100	present	absent	absent	100	100	present	100	100	present	.	.	absent	.	.	absent	PVL (LukS-PV/lukF-PV), Gamma Hemolysin (HlgABC), LukED, LukAB (LukHG)
GCA_008936235.1	ASM893623v1	Staphylococcus aureus	ER01823.3	2893098	Complete Genome	2019-10-10	PRJNA470993	SAMN09483963	99.67	0.08	2015	USA:New York City	Human	105	CC5	.	.	absent	100	100	100	present	absent	absent	100	99.9	present	100	100	present	.	.	absent	.	.	absent	Gamma Hemolysin (HlgABC), LukED, LukAB (LukHG)
GCA_008936255.1	ASM893625v1	Staphylococcus aureus	ER03588.3	2936109	Complete Genome	2019-10-10	PRJNA470993	SAMN09484012	99.67	0.08	2015	USA:New York City	Human	5	CC5	.	.	absent	100	100	100	present	absent	absent	99.89	99.9	present	100	100	present	.	.	absent	.	.	absent	Gamma Hemolysin (HlgABC), LukED, LukAB (LukHG)
GCA_008936275.1	ASM893627v1	Staphylococcus aureus	ER02443.3	2911781	Complete Genome	2019-10-10	PRJNA470993	SAMN09483978	99.61	0.08	2015	USA:New York City	Human	8	CC8	100	100	present	100	100	100	present	absent	absent	100	100	present	100	100	present	.	.	absent	.	.	absent	PVL (LukS-PV/lukF-PV), Gamma Hemolysin (HlgABC), LukED, LukAB (LukHG)
GCA_008936295.1	ASM893629v1	Staphylococcus aureus	ER03809.3	2904717	Complete Genome	2019-10-10	PRJNA470993	SAMN09484025	99.67	0.08	2015	USA:New York City	Human	8	CC8	100	100	present	100	100	100	present	absent	absent	100	100	present	100	100	present	.	.	absent	.	.	absent	PVL (LukS-PV/lukF-PV), Gamma Hemolysin (HlgABC), LukED, LukAB (LukHG)
GCA_008936315.1	ASM893631v1	Staphylococcus aureus	ER02524.3	2897166	Complete Genome	2019-10-10	PRJNA470993	SAMN09483980	99.67	0.08	2015	USA:New York City	Human	8	CC8	100	100	present	100	100	100	present	absent	absent	100	100	present	100	100	present	.	.	absent	.	.	absent	PVL (LukS-PV/lukF-PV), Gamma Hemolysin (HlgABC), LukED, LukAB (LukHG)
GCA_008936335.1	ASM893633v1	Staphylococcus aureus	ER00658.3	2994446	Complete Genome	2019-10-10	PRJNA470993	SAMN09483926	99.67	0.08	2015	USA:New York City	Human	105	CC5	.	.	absent	100	100	100	present	absent	absent	100	99.9	present	100	100	present	.	.	absent	.	.	absent	Gamma Hemolysin (HlgABC), LukED, LukAB (LukHG)
GCA_008936355.1	ASM893635v1	Staphylococcus aureus	ER04181.3	2934720	Complete Genome	2019-10-10	PRJNA470993	SAMN09484052	99.67	0.08	2015	USA:New York City	Human	105	CC5	.	.	absent	100	100	100	present	absent	absent	100	99.9	present	100	100	present	.	.	absent	.	.	absent	Gamma Hemolysin (HlgABC), LukED, LukAB (LukHG)
GCA_008936375.1	ASM893637v1	Staphylococcus aureus	ER03910.3	2843631	Complete Genome	2019-10-10	PRJNA470993	SAMN09484029	99.67	0.08	2015	USA:New York City	Human	5	CC5	.	.	absent	100	100	100	present	absent	absent	99.89	99.9	present	100	100	present	.	.	absent	.	.	absent	Gamma Hemolysin (HlgABC), LukED, LukAB (LukHG)
GCA_008936395.1	ASM893639v1	Staphylococcus aureus	ER01881.3	2864572	Complete Genome	2019-10-10	PRJNA470993	SAMN09483966	99.67	0.08	2015	USA:New York City	Human	8	CC8	100	100	present	100	100	100	present	absent	absent	100	100	present	100	100	present	.	.	absent	.	.	absent	PVL (LukS-PV/lukF-PV), Gamma Hemolysin (HlgABC), LukED, LukAB (LukHG)
GCA_008936415.1	ASM893641v1	Staphylococcus aureus	ER01457.3	2938199	Complete Genome	2019-10-10	PRJNA470993	SAMN09483948	99.67	0.08	2015	USA:New York City	Human	8	CC8	100	100	present	100	100	100	present	absent	absent	100	100	present	100	100	present	.	.	absent	.	.	absent	PVL (LukS-PV/lukF-PV), Gamma Hemolysin (HlgABC), LukED, LukAB (LukHG)
GCA_008936435.1	ASM893643v1	Staphylococcus aureus	ER04060.3	2828022	Complete Genome	2019-10-10	PRJNA470993	SAMN09484039	99.67	0.08	2015	USA:New York City	Human	8	CC8	.	.	absent	100	100	100	present	absent	absent	100	100	present	100	100	present	.	.	absent	.	.	absent	Gamma Hemolysin (HlgABC), LukED, LukAB (LukHG)
GCA_008936455.1	ASM893645v1	Staphylococcus aureus	ER04397.3	2993174	Complete Genome	2019-10-10	PRJNA470993	SAMN09484064	99.67	0.08	2015	USA:New York City	Human	105	CC5	.	.	absent	100	100	100	present	absent	absent	100	99.9	present	100	100	present	.	.	absent	.	.	absent	Gamma Hemolysin (HlgABC), LukED, LukAB (LukHG)
GCA_008936475.1	ASM893647v1	Staphylococcus aureus	ER03720.3	2948857	Complete Genome	2019-10-10	PRJNA470993	SAMN09484015	99.67	0.08	2015	USA:New York City	Human	8	CC8	100	100	present	100	100	100	present	absent	absent	100	100	present	100	100	present	.	.	absent	.	.	absent	PVL (LukS-PV/lukF-PV), Gamma Hemolysin (HlgABC), LukED, LukAB (LukHG)
GCA_008936495.1	ASM893649v1	Staphylococcus aureus	ER02262.3	2938886	Complete Genome	2019-10-10	PRJNA470993	SAMN09483975	99.67	0.08	2015	USA:New York City	Human	8	CC8	100	100	present	100	100	99.89	present	absent	absent	100	100	present	100	100	present	.	.	absent	.	.	absent	PVL (LukS-PV/lukF-PV), Gamma Hemolysin (HlgABC), LukED, LukAB (LukHG)
GCA_008936515.1	ASM893651v1	Staphylococcus aureus	ER03928.3	2940371	Complete Genome	2019-10-10	PRJNA470993	SAMN09484031	99.67	0.08	2015	USA:New York City	Human	8	CC8	99.9	100	present	100	100	100	present	absent	absent	100	100	present	100	100	present	.	.	absent	.	.	absent	PVL (LukS-PV/lukF-PV), Gamma Hemolysin (HlgABC), LukED, LukAB (LukHG)
GCA_008936535.1	ASM893653v1	Staphylococcus aureus	ER00484.3	2857525	Complete Genome	2019-10-10	PRJNA470993	SAMN09483920	99.67	0.08	2015	USA:New York City	Human	5	CC5	.	.	absent	100	100	98.63	present	absent	absent	100	99.9	present	100	100	present	.	.	absent	.	.	absent	Gamma Hemolysin (HlgABC), LukED, LukAB (LukHG)
GCA_008936555.1	ASM893655v1	Staphylococcus aureus	ER01989.3	2947149	Complete Genome	2019-10-10	PRJNA470993	SAMN09483969	99.67	0.08	2015	USA:New York City	Human	105	CC5	.	.	absent	100	100	100	present	absent	absent	100	99.9	present	100	100	present	.	.	absent	.	.	absent	Gamma Hemolysin (HlgABC), LukED, LukAB (LukHG)
GCA_008936575.1	ASM893657v1	Staphylococcus aureus	ER01116.3	2887659	Complete Genome	2019-10-10	PRJNA470993	SAMN09483941	99.67	0.08	2015	USA:New York City	Human	8	CC8	.	.	absent	100	100	100	present	absent	absent	100	100	present	100	100	present	.	.	absent	.	.	absent	Gamma Hemolysin (HlgABC), LukED, LukAB (LukHG)
GCA_008936595.1	ASM893659v1	Staphylococcus aureus	ER01073.3	2797483	Complete Genome	2019-10-10	PRJNA470993	SAMN09483939	99.53	0.08	2015	USA:New York City	Human	5	CC5	.	.	absent	100	100	100	present	absent	absent	100	99.9	present	100	100	present	.	.	absent	.	.	absent	Gamma Hemolysin (HlgABC), LukED, LukAB (LukHG)
GCA_008936615.1	ASM893661v1	Staphylococcus aureus	ER00594.3	2914519	Complete Genome	2019-10-10	PRJNA470993	SAMN09483924	99.67	0.08	2015	USA:New York City	Human	8	CC8	100	100	present	100	100	100	present	absent	absent	100	100	present	100	100	present	.	.	absent	.	.	absent	PVL (LukS-PV/lukF-PV), Gamma Hemolysin (HlgABC), LukED, LukAB (LukHG)
GCA_008936635.1	ASM893663v1	Staphylococcus aureus	ER04421.3	2872545	Complete Genome	2019-10-10	PRJNA470993	SAMN09484067	99.67	0.08	2015	USA:New York City	Human	8	CC8	.	.	absent	100	100	100	present	absent	absent	100	100	present	100	100	present	.	.	absent	.	.	absent	Gamma Hemolysin (HlgABC), LukED, LukAB (LukHG)
GCA_008936655.1	ASM893665v1	Staphylococcus aureus	ER03364.3	2786143	Complete Genome	2019-10-10	PRJNA470993	SAMN09484004	99.67	0.1	2015	USA:New York City	Human	72	CC8	.	.	absent	100	100	100	present	absent	absent	100	99.9	present	99.72	100	present	.	.	absent	.	.	absent	Gamma Hemolysin (HlgABC), LukED, LukAB (LukHG)
GCA_008936675.1	ASM893667v1	Staphylococcus aureus	ER01334.3	2912631	Complete Genome	2019-10-10	PRJNA470993	SAMN09483944	99.67	0.08	2015	USA:New York City	Human	105	CC5	.	.	absent	100	100	100	present	absent	absent	100	99.9	present	100	100	present	.	.	absent	.	.	absent	Gamma Hemolysin (HlgABC), LukED, LukAB (LukHG)
GCA_008936695.1	ASM893669v1	Staphylococcus aureus	ER01174.3	2884321	Complete Genome	2019-10-10	PRJNA470993	SAMN09483943	99.67	0.08	2015	USA:New York City	Human	496	CC5	.	.	absent	100	100	100	present	absent	absent	100	99.9	present	100	100	present	.	.	absent	.	.	absent	Gamma Hemolysin (HlgABC), LukED, LukAB (LukHG)
GCA_008936715.1	ASM893671v1	Staphylococcus aureus	ER02612.3	2888942	Complete Genome	2019-10-10	PRJNA470993	SAMN09483983	99.67	0.08	2015	USA:New York City	Human	NT	-	.	.	absent	100	100	100	present	absent	absent	100	99.9	present	100	100	present	.	.	absent	.	.	absent	Gamma Hemolysin (HlgABC), LukED, LukAB (LukHG)
GCA_008936735.1	ASM893673v1	Staphylococcus aureus	ER03481.3	2886317	Complete Genome	2019-10-10	PRJNA470993	SAMN09484007	99.51	0.08	2015	USA:New York City	Human	105	CC5	.	.	absent	100	100	100	present	absent	absent	100	99.9	present	100	100	present	.	.	absent	.	.	absent	Gamma Hemolysin (HlgABC), LukED, LukAB (LukHG)
GCA_008936755.1	ASM893675v1	Staphylococcus aureus	ER04332.3	2844238	Complete Genome	2019-10-10	PRJNA470993	SAMN09484062	99.67	0.08	2015	USA:New York City	Human	5	CC5	.	.	absent	100	100	100	present	absent	absent	100	99.8	present	100	100	present	.	.	absent	.	.	absent	Gamma Hemolysin (HlgABC), LukED, LukAB (LukHG)
GCA_008936775.1	ASM893677v1	Staphylococcus aureus	ER03864.3	2873608	Complete Genome	2019-10-10	PRJNA470993	SAMN09484027	99.67	0.08	2015	USA:New York City	Human	8	CC8	.	.	absent	100	100	100	present	absent	absent	100	100	present	100	100	present	.	.	absent	.	.	absent	Gamma Hemolysin (HlgABC), LukED, LukAB (LukHG)
GCA_008936795.1	ASM893679v1	Staphylococcus aureus	ER01564.3	2944026	Complete Genome	2019-10-10	PRJNA470993	SAMN09483955	99.67	0.08	2015	USA:New York City	Human	5	CC5	.	.	absent	100	100	100	present	absent	absent	100	99.9	present	100	100	present	.	.	absent	.	.	absent	Gamma Hemolysin (HlgABC), LukED, LukAB (LukHG)
GCA_008936815.1	ASM893681v1	Staphylococcus aureus	ER02495.3	2897165	Complete Genome	2019-10-10	PRJNA470993	SAMN09483979	99.67	0.08	2015	USA:New York City	Human	8	CC8	100	100	present	100	100	100	present	absent	absent	100	100	present	100	100	present	.	.	absent	.	.	absent	PVL (LukS-PV/lukF-PV), Gamma Hemolysin (HlgABC), LukED, LukAB (LukHG)
GCA_008936835.1	ASM893683v1	Staphylococcus aureus	PS00003.3	2993138	Complete Genome	2019-10-10	PRJNA470993	SAMN09484080	99.67	0.08	2015	USA:New York City	Environment	105	CC5	.	.	absent	100	100	100	present	absent	absent	100	99.9	present	100	100	present	.	.	absent	.	.	absent	Gamma Hemolysin (HlgABC), LukED, LukAB (LukHG)
GCA_008936855.1	ASM893685v1	Staphylococcus aureus	ER04163.3	2945015	Complete Genome	2019-10-10	PRJNA470993	SAMN09484047	99.67	0.08	2015	USA:New York City	Human	8	CC8	100	100	present	100	100	100	present	absent	absent	100	100	present	100	100	present	.	.	absent	.	.	absent	PVL (LukS-PV/lukF-PV), Gamma Hemolysin (HlgABC), LukED, LukAB (LukHG)
GCA_008936875.1	ASM893687v1	Staphylococcus aureus	ER02826.3	2857709	Complete Genome	2019-10-10	PRJNA470993	SAMN09483989	99.67	0.08	2015	USA:New York City	Human	NT	-	100	100	present	100	100	100	present	absent	absent	100	100	present	100	100	present	.	.	absent	.	.	absent	PVL (LukS-PV/lukF-PV), Gamma Hemolysin (HlgABC), LukED, LukAB (LukHG)
GCA_008936895.1	ASM893689v1	Staphylococcus aureus	ER01533.3	3008284	Complete Genome	2019-10-10	PRJNA470993	SAMN09483953	99.67	0.08	2015	USA:New York City	Human	8	CC8	100	100	present	100	100	100	present	absent	absent	100	100	present	100	100	present	.	.	absent	.	.	absent	PVL (LukS-PV/lukF-PV), Gamma Hemolysin (HlgABC), LukED, LukAB (LukHG)
GCA_008936915.1	ASM893691v1	Staphylococcus aureus	ER03710.3	2798676	Complete Genome	2019-10-10	PRJNA470993	SAMN09484013	99.67	0.08	2015	USA:New York City	Human	8	CC8	.	.	absent	100	100	100	present	absent	absent	100	100	present	100	100	present	.	.	absent	.	.	absent	Gamma Hemolysin (HlgABC), LukED, LukAB (LukHG)
GCA_008937055.1	ASM893705v1	Staphylococcus aureus	ER03544.3	2993174	Complete Genome	2019-10-10	PRJNA470993	SAMN09484010	99.67	0.08	2015	USA:New York City	Human	105	CC5	.	.	absent	100	100	100	present	absent	absent	100	99.9	present	100	100	present	.	.	absent	.	.	absent	Gamma Hemolysin (HlgABC), LukED, LukAB (LukHG)
GCA_008937295.1	ASM893729v1	Staphylococcus aureus	ER03556.3	2990874	Complete Genome	2019-10-10	PRJNA470993	SAMN09484011	99.67	0.08	2015	USA:New York City	Human	105	CC5	.	.	absent	100	100	100	present	absent	absent	100	99.9	present	100	100	present	.	.	absent	.	.	absent	Gamma Hemolysin (HlgABC), LukED, LukAB (LukHG)
GCA_008937415.1	ASM893741v1	Staphylococcus aureus	ER04324.3	2993441	Complete Genome	2019-10-10	PRJNA470993	SAMN09484061	99.67	0.08	2015	USA:New York City	Human	105	CC5	.	.	absent	100	100	100	present	absent	absent	100	99.9	present	100	100	present	.	.	absent	.	.	absent	Gamma Hemolysin (HlgABC), LukED, LukAB (LukHG)
GCA_008937635.1	ASM893763v1	Staphylococcus aureus	ER01803.3	2946498	Complete Genome	2019-10-10	PRJNA470993	SAMN09483961	99.67	0.08	2015	USA:New York City	Human	8	CC8	100	100	present	100	100	100	present	absent	absent	100	100	present	100	100	present	.	.	absent	.	.	absent	PVL (LukS-PV/lukF-PV), Gamma Hemolysin (HlgABC), LukED, LukAB (LukHG)
GCA_008937855.1	ASM893785v1	Staphylococcus aureus	ER02878.3	2994051	Complete Genome	2019-10-10	PRJNA470993	SAMN09483992	99.56	0.08	2015	USA:New York City	Human	105	CC5	.	.	absent	100	100	100	present	absent	absent	100	99.9	present	100	100	present	.	.	absent	.	.	absent	Gamma Hemolysin (HlgABC), LukED, LukAB (LukHG)
GCA_008938015.1	ASM893801v1	Staphylococcus aureus	ER00573.3	3016278	Complete Genome	2019-10-10	PRJNA470993	SAMN09483923	99.67	0.08	2015	USA:New York City	Human	8	CC8	100	100	present	100	100	100	present	absent	absent	100	100	present	100	100	present	.	.	absent	.	.	absent	PVL (LukS-PV/lukF-PV), Gamma Hemolysin (HlgABC), LukED, LukAB (LukHG)
GCA_008938075.1	ASM893807v1	Staphylococcus aureus	ER01570.3	2895424	Complete Genome	2019-10-10	PRJNA470993	SAMN09483956	99.67	0.08	2015	USA:New York City	Human	1548	CC8	100	100	present	100	100	100	present	absent	absent	100	100	present	100	100	present	.	.	absent	.	.	absent	PVL (LukS-PV/lukF-PV), Gamma Hemolysin (HlgABC), LukED, LukAB (LukHG)
GCA_008938095.1	ASM893809v1	Staphylococcus aureus	ER04314.3	2889731	Complete Genome	2019-10-10	PRJNA470993	SAMN09484059	99.67	0.08	2015	USA:New York City	Human	5	CC5	.	.	absent	100	100	100	present	absent	absent	100	99.9	present	100	100	present	.	.	absent	.	.	absent	Gamma Hemolysin (HlgABC), LukED, LukAB (LukHG)
GCA_009176765.1	ASM917676v1	Staphylococcus aureus	KG-03	2945245	Complete Genome	2019-03-27	PRJDB8056	SAMD00164374	99.67	0.11	2015	Japan:Tokyo	Human	5	CC5	.	.	absent	100	100	100	present	absent	absent	100	99.9	present	100	100	present	.	.	absent	.	.	absent	Gamma Hemolysin (HlgABC), LukED, LukAB (LukHG)
GCA_009176785.1	ASM917678v1	Staphylococcus aureus	KG-18	2986333	Complete Genome	2019-03-27	PRJDB8056	SAMD00164376	99.67	0.11	2015	Japan:Tokyo	Human	5	CC5	.	.	absent	100	100	100	present	absent	absent	100	99.9	present	100	100	present	.	.	absent	.	.	absent	Gamma Hemolysin (HlgABC), LukED, LukAB (LukHG)
GCA_009176875.1	ASM917687v1	Staphylococcus aureus	KG-22	2982180	Complete Genome	2019-03-27	PRJDB8056	SAMD00164378	99.67	0.11	2015	Japan:Tokyo	Human	5	CC5	.	.	absent	100	100	100	present	absent	absent	100	99.9	present	100	100	present	.	.	absent	.	.	absent	Gamma Hemolysin (HlgABC), LukED, LukAB (LukHG)
GCA_009684655.1	ASM968465v1	Staphylococcus aureus	ZY05	2848476	Complete Genome	2019-11-20	PRJNA576862	SAMN13011721	99.67	0.08	2016	China:Hangzhou	Human	338	-	100	100	present	100	100	100	present	absent	absent	.	.	absent	100	100	present	.	.	absent	.	.	absent	PVL (LukS-PV/lukF-PV), Gamma Hemolysin (HlgABC), LukAB (LukHG)
GCA_009728755.1	ASM972875v1	Staphylococcus aureus	ST20130944	2897766	Complete Genome	2019-12-04	PRJNA497214	SAMN10250996	99.67	0.08	2005	France	Human	30	CC30	.	.	absent	100	99.9	100	present	absent	absent	.	.	absent	100	100	present	.	.	absent	.	.	absent	Gamma Hemolysin (HlgABC), LukAB (LukHG)
GCA_009728775.1	ASM972877v1	Staphylococcus aureus	ST20130945	2856204	Complete Genome	2019-12-04	PRJNA497221	SAMN10251108	99.67	0.08	2005	France	Human	30	CC30	.	.	absent	100	99.9	100	present	absent	absent	.	.	absent	100	100	present	.	.	absent	.	.	absent	Gamma Hemolysin (HlgABC), LukAB (LukHG)
GCA_009731595.1	ASM973159v1	Staphylococcus aureus	Tokyo12480	2766239	Complete Genome	2019-11-25	PRJDB5453	SAMD00071152	99.67	0.08	2004	NA	NA	2272	-	.	.	absent	100	100	100	present	absent	absent	.	.	absent	100	100	present	.	.	absent	.	.	absent	Gamma Hemolysin (HlgABC), LukAB (LukHG)
GCA_009739675.1	ASM973967v1	Staphylococcus aureus	P2D8C1	2899718	Complete Genome	2019-12-11	PRJNA503808	SAMN10374695	99.67	0.08	2017	Israel: Jerusalem	Human	5	CC5	.	.	absent	100	100	100	present	absent	absent	100	99.9	present	100	100	present	.	.	absent	.	.	absent	Gamma Hemolysin (HlgABC), LukED, LukAB (LukHG)
GCA_009739695.1	ASM973969v1	Staphylococcus aureus	P2D1C1	2899723	Complete Genome	2019-12-11	PRJNA503808	SAMN10374694	99.67	0.08	2017	Israel: Jerusalem	Human	5	CC5	.	.	absent	100	100	100	present	absent	absent	100	99.9	present	100	100	present	.	.	absent	.	.	absent	Gamma Hemolysin (HlgABC), LukED, LukAB (LukHG)
GCA_009739715.1	ASM973971v1	Staphylococcus aureus	P2D15C1	2898198	Complete Genome	2019-12-11	PRJNA503808	SAMN10374696	99.67	0.08	2017	Israel: Jerusalem	Human	5	CC5	.	.	absent	100	100	100	present	absent	absent	100	99.9	present	100	100	present	.	.	absent	.	.	absent	Gamma Hemolysin (HlgABC), LukED, LukAB (LukHG)
GCA_009739735.1	ASM973973v1	Staphylococcus aureus	P1D9C1	2825707	Complete Genome	2019-12-11	PRJNA503808	SAMN10374691	99.63	0.08	2017	Israel: Jerusalem	Human	5	CC5	.	.	absent	100	100	100	present	absent	absent	100	99.9	present	100	100	present	.	.	absent	.	.	absent	Gamma Hemolysin (HlgABC), LukED, LukAB (LukHG)
GCA_009739755.1	ASM973975v1	Staphylococcus aureus	P1D8C2	2825900	Complete Genome	2019-12-11	PRJNA503808	SAMN10374690	99.63	0.08	2017	Israel: Jerusalem	Human	5	CC5	.	.	absent	100	100	100	present	absent	absent	100	99.9	present	100	100	present	.	.	absent	.	.	absent	Gamma Hemolysin (HlgABC), LukED, LukAB (LukHG)
GCA_009739775.1	ASM973977v1	Staphylococcus aureus	P1D8C1	2825894	Complete Genome	2019-12-11	PRJNA503808	SAMN10374689	99.63	0.08	2017	Israel: Jerusalem	Human	5	CC5	.	.	absent	100	100	100	present	absent	absent	100	99.9	present	100	100	present	.	.	absent	.	.	absent	Gamma Hemolysin (HlgABC), LukED, LukAB (LukHG)
GCA_009739795.1	ASM973979v1	Staphylococcus aureus	P1D7C1	2825899	Complete Genome	2019-12-11	PRJNA503808	SAMN10374688	99.63	0.08	2017	Israel: Jerusalem	Human	5	CC5	.	.	absent	100	100	100	present	absent	absent	100	99.9	present	100	100	present	.	.	absent	.	.	absent	Gamma Hemolysin (HlgABC), LukED, LukAB (LukHG)
GCA_009739825.1	ASM973982v1	Staphylococcus aureus	P1D5C1	2825900	Complete Genome	2019-12-11	PRJNA503808	SAMN10374686	99.63	0.08	2017	Israel: Jerusalem	Human	5	CC5	.	.	absent	100	100	100	present	absent	absent	100	99.9	present	100	100	present	.	.	absent	.	.	absent	Gamma Hemolysin (HlgABC), LukED, LukAB (LukHG)
GCA_009739845.1	ASM973984v1	Staphylococcus aureus	P1D1C1	2825900	Complete Genome	2019-12-11	PRJNA503808	SAMN10374685	99.63	0.08	2017	Israel: Jerusalem	Human	5	CC5	.	.	absent	100	100	100	present	absent	absent	100	99.9	present	100	100	present	.	.	absent	.	.	absent	Gamma Hemolysin (HlgABC), LukED, LukAB (LukHG)
GCA_009739865.1	ASM973986v1	Staphylococcus aureus	P1D14C1	2825707	Complete Genome	2019-12-11	PRJNA503808	SAMN10374693	99.63	0.08	2017	Israel: Jerusalem	Human	5	CC5	.	.	absent	100	100	100	present	absent	absent	100	99.9	present	100	100	present	.	.	absent	.	.	absent	Gamma Hemolysin (HlgABC), LukED, LukAB (LukHG)
GCA_009739885.1	ASM973988v1	Staphylococcus aureus	P1D12C1	2825707	Complete Genome	2019-12-11	PRJNA503808	SAMN10374692	99.63	0.08	2017	Israel: Jerusalem	Human	5	CC5	.	.	absent	100	100	100	present	absent	absent	100	99.9	present	100	100	present	.	.	absent	.	.	absent	Gamma Hemolysin (HlgABC), LukED, LukAB (LukHG)
GCA_009740205.1	ASM974020v1	Staphylococcus aureus	P1D5C2	2825900	Complete Genome	2019-12-11	PRJNA503808	SAMN10374687	99.63	0.08	2017	Israel: Jerusalem	Human	5	CC5	.	.	absent	100	100	100	present	absent	absent	100	99.9	present	100	100	present	.	.	absent	.	.	absent	Gamma Hemolysin (HlgABC), LukED, LukAB (LukHG)
GCA_009769095.1	ASM976909v1	Staphylococcus aureus	NCCP 16830	2816769	Complete Genome	2019-12-19	PRJNA564722	SAMN12721400	99.67	0.08	2018	South Korea: Daegu	Human	513	-	.	.	absent	100	100	100	present	absent	absent	100	99.9	present	99.72	100	present	.	.	absent	.	.	absent	Gamma Hemolysin (HlgABC), LukED, LukAB (LukHG)
GCA_009857055.1	ASM985705v1	Staphylococcus aureus	RJ1267	2901780	Complete Genome	2020-01-12	PRJNA598122	SAMN13698767	99.65	0.08	2018	China: Shanghai	Human	630	CC8	.	.	absent	100	100	100	present	absent	absent	.	.	absent	100	100	present	.	.	absent	.	.	absent	Gamma Hemolysin (HlgABC), LukAB (LukHG)
GCA_009873335.1	ASM987333v1	Staphylococcus aureus	6538P	2774132	Complete Genome	2020-01-14	PRJNA555168	SAMN12302751	98.86	0.08	NA	NA	NA	464	CC97	.	.	absent	100	100	100	present	absent	absent	100	99.9	present	99.72	100	present	.	.	absent	.	.	absent	Gamma Hemolysin (HlgABC), LukED, LukAB (LukHG)
GCA_009911815.1	ASM991181v1	Staphylococcus aureus	UP_1522	2779342	Complete Genome	2020-01-22	PRJNA528186	SAMN11175638	99.67	0.22	NA	NA	Human	45	CC45	.	.	absent	100	100	100	present	absent	absent	.	.	absent	100	100	present	.	.	absent	.	.	absent	Gamma Hemolysin (HlgABC), LukAB (LukHG)
GCA_009911835.1	ASM991183v1	Staphylococcus aureus	UP_1632	2806864	Complete Genome	2020-01-22	PRJNA528186	SAMN11175644	99.67	0.08	NA	NA	Human	5	CC5	.	.	absent	100	100	100	present	absent	absent	100	99.9	present	100	100	present	.	.	absent	.	.	absent	Gamma Hemolysin (HlgABC), LukED, LukAB (LukHG)
GCA_009911855.1	ASM991185v1	Staphylococcus aureus	UP_1433	2771208	Complete Genome	2020-01-22	PRJNA528186	SAMN11175634	99.67	0.08	NA	NA	Human	6713	CC5	.	.	absent	100	100	100	present	absent	absent	100	99.9	present	100	100	present	.	.	absent	.	.	absent	Gamma Hemolysin (HlgABC), LukED, LukAB (LukHG)
GCA_009911895.1	ASM991189v1	Staphylococcus aureus	UP_967	2803947	Complete Genome	2020-01-22	PRJNA528186	SAMN11175621	99.67	0.08	NA	NA	Human	8	CC8	.	.	absent	100	100	100	present	absent	absent	100	100	present	100	100	present	.	.	absent	.	.	absent	Gamma Hemolysin (HlgABC), LukED, LukAB (LukHG)
GCA_009911965.1	ASM991196v1	Staphylococcus aureus	UP_1395	2791374	Complete Genome	2020-01-22	PRJNA528186	SAMN11175633	99.67	0.08	NA	NA	Human	8	CC8	.	.	absent	100	100	100	present	absent	absent	100	100	present	100	100	present	.	.	absent	.	.	absent	Gamma Hemolysin (HlgABC), LukED, LukAB (LukHG)
GCA_009912015.1	ASM991201v1	Staphylococcus aureus	UP_1500	2736829	Complete Genome	2020-01-22	PRJNA528186	SAMN11175637	99.67	0.22	NA	NA	Human	101	-	.	.	absent	100	100	100	present	absent	absent	100	99.9	present	99.72	100	present	.	.	absent	.	.	absent	Gamma Hemolysin (HlgABC), LukED, LukAB (LukHG)
GCA_009912035.1	ASM991203v1	Staphylococcus aureus	UP_1572	2858867	Complete Genome	2020-01-22	PRJNA528186	SAMN11175641	99.67	0.08	NA	NA	Human	30	CC30	.	.	absent	100	99.9	100	present	absent	absent	.	.	absent	100	100	present	.	.	absent	.	.	absent	Gamma Hemolysin (HlgABC), LukAB (LukHG)
GCA_009912055.1	ASM991205v1	Staphylococcus aureus	UP_1612	2720671	Complete Genome	2020-01-22	PRJNA528186	SAMN11175643	99.67	0.08	NA	NA	Human	9	CC1	.	.	absent	100	100	100	present	absent	absent	.	.	absent	100	100	present	.	.	absent	.	.	absent	Gamma Hemolysin (HlgABC), LukAB (LukHG)
GCA_009912075.1	ASM991207v1	Staphylococcus aureus	UP_1654	2892590	Complete Genome	2020-01-22	PRJNA528186	SAMN11175645	99.67	0.11	NA	NA	Human	30	CC30	.	.	absent	100	99.9	100	present	absent	absent	.	.	absent	100	100	present	.	.	absent	.	.	absent	Gamma Hemolysin (HlgABC), LukAB (LukHG)
GCA_009912095.1	ASM991209v1	Staphylococcus aureus	UP_1209	2690371	Complete Genome	2020-01-22	PRJNA528186	SAMN11175628	99.67	0.22	NA	NA	Human	101	-	.	.	absent	100	100	100	present	absent	absent	100	99.9	present	99.72	100	present	.	.	absent	.	.	absent	Gamma Hemolysin (HlgABC), LukED, LukAB (LukHG)
GCA_009912115.1	ASM991211v1	Staphylococcus aureus	UP_794	2760735	Complete Genome	2020-01-22	PRJNA528186	SAMN11175616	99.67	0.08	NA	NA	Human	1027	-	.	.	absent	100	100	100	present	absent	absent	100	100	present	100	100	present	.	.	absent	.	.	absent	Gamma Hemolysin (HlgABC), LukED, LukAB (LukHG)
GCA_009912155.1	ASM991215v1	Staphylococcus aureus	UP_1559	2883314	Complete Genome	2020-01-22	PRJNA528186	SAMN11175640	99.67	0.08	NA	NA	Human	30	CC30	.	.	absent	100	99.9	100	present	absent	absent	.	.	absent	100	100	present	.	.	absent	.	.	absent	Gamma Hemolysin (HlgABC), LukAB (LukHG)
GCA_009912195.1	ASM991219v1	Staphylococcus aureus	UP_1278	2825117	Complete Genome	2020-01-22	PRJNA528186	SAMN11175630	99.67	0.08	NA	NA	Human	20	-	.	.	absent	100	100	100	present	absent	absent	100	99.9	present	99.72	100	present	.	.	absent	.	.	absent	Gamma Hemolysin (HlgABC), LukED, LukAB (LukHG)
GCA_009912255.1	ASM991225v1	Staphylococcus aureus	UP_926	2785465	Complete Genome	2020-01-22	PRJNA528186	SAMN11175620	99.67	0.22	NA	NA	Human	6301	CC45	.	.	absent	100	100	100	present	absent	absent	.	.	absent	100	100	present	.	.	absent	.	.	absent	Gamma Hemolysin (HlgABC), LukAB (LukHG)
GCA_009912295.1	ASM991229v1	Staphylococcus aureus	UP_1539	2746804	Complete Genome	2020-01-22	PRJNA528186	SAMN11175639	99.56	0.08	NA	NA	Human	582	CC15	.	.	absent	100	100	100	present	absent	absent	100	99.9	present	100	100	present	.	.	absent	.	.	absent	Gamma Hemolysin (HlgABC), LukED, LukAB (LukHG)
GCA_009912335.1	ASM991233v1	Staphylococcus aureus	UP_1313	2734199	Complete Genome	2020-01-22	PRJNA528186	SAMN11175631	99.67	0.08	NA	NA	Human	59	-	.	.	absent	100	100	100	present	absent	absent	.	.	absent	100	100	present	.	.	absent	.	.	absent	Gamma Hemolysin (HlgABC), LukAB (LukHG)
GCA_009912355.1	ASM991235v1	Staphylococcus aureus	UP_1239	2765676	Complete Genome	2020-01-22	PRJNA528186	SAMN11175629	99.67	0.08	NA	NA	Human	7	-	.	.	absent	100	100	100	present	absent	absent	100	99.9	present	99.72	100	present	.	.	absent	.	.	absent	Gamma Hemolysin (HlgABC), LukED, LukAB (LukHG)
GCA_009912375.1	ASM991237v1	Staphylococcus aureus	UP_1073	2768621	Complete Genome	2020-01-22	PRJNA528186	SAMN11175624	99.67	0.22	NA	NA	Human	45	CC45	.	.	absent	100	100	100	present	absent	absent	.	.	absent	100	100	present	.	.	absent	.	.	absent	Gamma Hemolysin (HlgABC), LukAB (LukHG)
GCA_009912415.1	ASM991241v1	Staphylococcus aureus	UP_1484	2712116	Complete Genome	2020-01-22	PRJNA528186	SAMN11175636	99.56	0.08	NA	NA	Human	582	CC15	.	.	absent	100	100	100	present	absent	absent	100	99.9	present	100	100	present	.	.	absent	.	.	absent	Gamma Hemolysin (HlgABC), LukED, LukAB (LukHG)
GCA_009912435.1	ASM991243v1	Staphylococcus aureus	UP_1452	2949972	Complete Genome	2020-01-22	PRJNA528186	SAMN11175635	99.67	0.08	NA	NA	Human	30	CC30	.	.	absent	100	99.9	100	present	absent	absent	.	.	absent	100	100	present	.	.	absent	.	.	absent	Gamma Hemolysin (HlgABC), LukAB (LukHG)
GCA_009912455.1	ASM991245v1	Staphylococcus aureus	UP_1108	2672314	Complete Genome	2020-01-22	PRJNA528186	SAMN11175625	99.67	0.22	NA	NA	Human	45	CC45	.	.	absent	100	100	100	present	absent	absent	.	.	absent	100	100	present	.	.	absent	.	.	absent	Gamma Hemolysin (HlgABC), LukAB (LukHG)
GCA_009912475.1	ASM991247v1	Staphylococcus aureus	UP_1352	2948281	Complete Genome	2020-01-22	PRJNA528186	SAMN11175632	99.67	0.27	NA	NA	Human	34	CC30	.	.	absent	100	99.9	100	present	absent	absent	.	.	absent	100	100	present	.	.	absent	.	.	absent	Gamma Hemolysin (HlgABC), LukAB (LukHG)
GCA_009912495.1	ASM991249v1	Staphylococcus aureus	UP_1186	2776423	Complete Genome	2020-01-22	PRJNA528186	SAMN11175627	99.67	0.22	NA	NA	Human	45	CC45	.	.	absent	100	100	100	present	absent	absent	.	.	absent	100	100	present	.	.	absent	.	.	absent	Gamma Hemolysin (HlgABC), LukAB (LukHG)
GCA_009912535.1	ASM991253v1	Staphylococcus aureus	UP_1150	2790390	Complete Genome	2020-01-22	PRJNA528186	SAMN11175626	99.67	0.08	NA	NA	Human	20	-	.	.	absent	100	100	100	present	absent	absent	100	99.9	present	99.72	100	present	.	.	absent	.	.	absent	Gamma Hemolysin (HlgABC), LukED, LukAB (LukHG)
GCA_009912555.1	ASM991255v1	Staphylococcus aureus	UP_883	2791750	Complete Genome	2020-01-22	PRJNA528186	SAMN11175619	99.67	0.1	NA	NA	Human	26	-	.	.	absent	100	100	100	present	absent	absent	.	99.9	incomplete	99.72	100	present	.	.	absent	.	.	absent	Gamma Hemolysin (HlgABC), LukAB (LukHG)
GCA_009912595.1	ASM991259v1	Staphylococcus aureus	UP_1033	2847876	Complete Genome	2020-01-22	PRJNA528186	SAMN11175623	99.67	0.08	NA	NA	Human	30	CC30	.	.	absent	100	99.9	100	present	absent	absent	.	.	absent	100	100	present	.	.	absent	.	.	absent	Gamma Hemolysin (HlgABC), LukAB (LukHG)
GCA_009912615.1	ASM991261v1	Staphylococcus aureus	UP_830	2747791	Complete Genome	2020-01-22	PRJNA528186	SAMN11175618	99.67	0.08	NA	NA	Human	NT	-	.	.	absent	100	100	100	present	absent	absent	100	99.9	present	99.72	100	present	.	.	absent	.	.	absent	Gamma Hemolysin (HlgABC), LukED, LukAB (LukHG)
GCA_009912635.1	ASM991263v1	Staphylococcus aureus	UP_490	2706366	Complete Genome	2020-01-22	PRJNA528186	SAMN11175607	99.67	0.22	NA	NA	Human	NT	-	.	.	absent	100	100	100	present	absent	absent	.	.	absent	100	100	present	.	.	absent	.	.	absent	Gamma Hemolysin (HlgABC), LukAB (LukHG)
GCA_009912655.1	ASM991265v1	Staphylococcus aureus	UP_996	2758428	Complete Genome	2020-01-22	PRJNA528186	SAMN11175622	99.67	0.08	NA	NA	Human	8	CC8	.	.	absent	100	100	100	present	absent	absent	100	100	present	100	100	present	.	.	absent	.	.	absent	Gamma Hemolysin (HlgABC), LukED, LukAB (LukHG)
GCA_009912675.1	ASM991267v1	Staphylococcus aureus	UP_764	2819041	Complete Genome	2020-01-22	PRJNA528186	SAMN11175615	99.67	0.08	NA	NA	Human	30	CC30	.	.	absent	100	99.9	100	present	absent	absent	.	.	absent	100	100	present	.	.	absent	.	.	absent	Gamma Hemolysin (HlgABC), LukAB (LukHG)
GCA_009912695.1	ASM991269v1	Staphylococcus aureus	UP_719	2786310	Complete Genome	2020-01-22	PRJNA528186	SAMN11175614	99.67	0.22	NA	NA	Human	45	CC45	.	.	absent	100	100	100	present	absent	absent	.	.	absent	100	100	present	.	.	absent	.	.	absent	Gamma Hemolysin (HlgABC), LukAB (LukHG)
GCA_009912715.1	ASM991271v1	Staphylococcus aureus	UP_818	2896381	Complete Genome	2020-01-22	PRJNA528186	SAMN11175617	99.67	0.08	NA	NA	Human	30	CC30	.	.	absent	100	99.9	100	present	absent	absent	.	.	absent	100	100	present	.	.	absent	.	.	absent	Gamma Hemolysin (HlgABC), LukAB (LukHG)
GCA_009912735.1	ASM991273v1	Staphylococcus aureus	UP_678	2823974	Complete Genome	2020-01-22	PRJNA528186	SAMN11175613	99.67	0.08	NA	NA	Human	30	CC30	100	100	present	100	99.9	100	present	absent	absent	.	.	absent	100	100	present	.	.	absent	.	.	absent	PVL (LukS-PV/lukF-PV), Gamma Hemolysin (HlgABC), LukAB (LukHG)
GCA_009912755.1	ASM991275v1	Staphylococcus aureus	UP_522	2799474	Complete Genome	2020-01-22	PRJNA528186	SAMN11175608	99.67	0.08	NA	NA	Human	27	CC8	.	.	absent	100	100	100	present	absent	absent	.	.	absent	100	100	present	.	.	absent	.	.	absent	Gamma Hemolysin (HlgABC), LukAB (LukHG)
GCA_009912775.1	ASM991277v1	Staphylococcus aureus	UP_644	2756718	Complete Genome	2020-01-22	PRJNA528186	SAMN11175612	99.67	0.08	NA	NA	Human	27	CC8	.	.	absent	100	100	100	present	absent	absent	.	.	absent	100	100	present	.	.	absent	.	.	absent	Gamma Hemolysin (HlgABC), LukAB (LukHG)
GCA_009912795.1	ASM991279v1	Staphylococcus aureus	UP_248	2933430	Complete Genome	2020-01-22	PRJNA528186	SAMN11175598	99.67	0.17	NA	NA	Human	30	CC30	.	.	absent	100	99.9	100	present	absent	absent	.	.	absent	100	100	present	.	.	absent	.	.	absent	Gamma Hemolysin (HlgABC), LukAB (LukHG)
GCA_009912815.1	ASM991281v1	Staphylococcus aureus	UP_378	2752372	Complete Genome	2020-01-22	PRJNA528186	SAMN11175603	99.81	0.22	NA	NA	Human	45	CC45	.	.	absent	100	100	100	present	absent	absent	.	.	absent	100	100	present	.	.	absent	.	.	absent	Gamma Hemolysin (HlgABC), LukAB (LukHG)
GCA_009912835.1	ASM991283v1	Staphylococcus aureus	UP_462	2848793	Complete Genome	2020-01-22	PRJNA528186	SAMN11175606	99.67	0.08	NA	NA	Human	30	CC30	.	.	absent	100	99.9	100	present	absent	absent	.	.	absent	100	100	present	.	.	absent	.	.	absent	Gamma Hemolysin (HlgABC), LukAB (LukHG)
GCA_009912855.1	ASM991285v1	Staphylococcus aureus	UP_620	2800216	Complete Genome	2020-01-22	PRJNA528186	SAMN11175611	99.67	0.08	NA	NA	Human	15	CC15	.	.	absent	100	100	100	present	absent	absent	100	99.9	present	100	100	present	.	.	absent	.	.	absent	Gamma Hemolysin (HlgABC), LukED, LukAB (LukHG)
GCA_009912875.1	ASM991287v1	Staphylococcus aureus	UP_591	2741175	Complete Genome	2020-01-22	PRJNA528186	SAMN11175610	99.67	0.22	NA	NA	Human	6714	CC45	.	.	absent	100	100	100	present	absent	absent	.	.	absent	100	100	present	.	.	absent	.	.	absent	Gamma Hemolysin (HlgABC), LukAB (LukHG)
GCA_009912895.1	ASM991289v1	Staphylococcus aureus	UP_1435	2932277	Complete Genome	2020-01-22	PRJNA528186	SAMN11175594	99.67	0.08	NA	NA	Human	225	CC5	.	.	absent	100	100	100	present	absent	absent	100	99.9	present	100	100	present	.	.	absent	.	.	absent	Gamma Hemolysin (HlgABC), LukED, LukAB (LukHG)
GCA_009912915.1	ASM991291v1	Staphylococcus aureus	UP_403	2778350	Complete Genome	2020-01-22	PRJNA528186	SAMN11175604	99.67	0.08	NA	NA	Human	8	CC8	.	.	absent	100	100	100	present	absent	absent	100	100	present	100	100	present	.	.	absent	.	.	absent	Gamma Hemolysin (HlgABC), LukED, LukAB (LukHG)
GCA_009912935.1	ASM991293v1	Staphylococcus aureus	UP_551	2840057	Complete Genome	2020-01-22	PRJNA528186	SAMN11175609	99.67	0.08	NA	NA	Human	121	CC121	.	.	absent	98.6	99.9	100	present	absent	absent	100	99.9	present	100	100	present	.	.	absent	.	.	absent	Gamma Hemolysin (HlgABC), LukED, LukAB (LukHG)
GCA_009912955.1	ASM991295v1	Staphylococcus aureus	UP_426	2842294	Complete Genome	2020-01-22	PRJNA528186	SAMN11175605	99.67	0.08	NA	NA	Human	121	CC121	.	.	absent	100	99.9	100	present	absent	absent	99.89	99.9	present	100	100	present	.	.	absent	.	.	absent	Gamma Hemolysin (HlgABC), LukED, LukAB (LukHG)
GCA_009912975.1	ASM991297v1	Staphylococcus aureus	UP_419	2825436	Complete Genome	2020-01-22	PRJNA528186	SAMN11175587	99.67	0.08	NA	NA	Human	225	CC5	.	.	absent	100	100	100	present	absent	absent	100	99.9	present	100	100	present	.	.	absent	.	.	absent	Gamma Hemolysin (HlgABC), LukED, LukAB (LukHG)
GCA_009912995.1	ASM991299v1	Staphylococcus aureus	UP_774	2824060	Complete Genome	2020-01-22	PRJNA528186	SAMN11175588	99.67	0.08	NA	NA	Human	225	CC5	.	.	absent	100	100	100	present	absent	absent	100	99.9	present	100	100	present	.	.	absent	.	.	absent	Gamma Hemolysin (HlgABC), LukED, LukAB (LukHG)
GCA_009913015.1	ASM991301v1	Staphylococcus aureus	UP_844	2897814	Complete Genome	2020-01-22	PRJNA528186	SAMN11175589	99.67	0.08	NA	NA	Human	225	CC5	.	.	absent	100	100	100	present	absent	absent	99.89	99.9	present	100	100	present	.	.	absent	.	.	absent	Gamma Hemolysin (HlgABC), LukED, LukAB (LukHG)
GCA_009913035.1	ASM991303v1	Staphylococcus aureus	UP_274	2785722	Complete Genome	2020-01-22	PRJNA528186	SAMN11175599	99.67	0.1	NA	NA	Human	25	-	.	.	absent	100	100	100	present	absent	absent	100	99.9	present	99.72	100	present	.	.	absent	.	.	absent	Gamma Hemolysin (HlgABC), LukED, LukAB (LukHG)
GCA_009913055.1	ASM991305v1	Staphylococcus aureus	UP_296	2819269	Complete Genome	2020-01-22	PRJNA528186	SAMN11175600	99.67	0.08	NA	NA	Human	5	CC5	.	.	absent	100	100	100	present	absent	absent	99.89	99.9	present	100	100	present	.	.	absent	.	.	absent	Gamma Hemolysin (HlgABC), LukED, LukAB (LukHG)
GCA_009913075.1	ASM991307v1	Staphylococcus aureus	UP_322	2821898	Complete Genome	2020-01-22	PRJNA528186	SAMN11175601	99.67	0.08	NA	NA	Human	30	CC30	.	.	absent	100	99.9	100	present	absent	absent	.	.	absent	100	100	present	.	.	absent	.	.	absent	Gamma Hemolysin (HlgABC), LukAB (LukHG)
GCA_009913095.1	ASM991309v1	Staphylococcus aureus	UP_1405	2887396	Complete Genome	2020-01-22	PRJNA528186	SAMN11175593	99.67	0.11	NA	NA	Human	225	CC5	.	.	absent	100	100	100	present	absent	absent	100	99.9	present	100	100	present	.	.	absent	.	.	absent	Gamma Hemolysin (HlgABC), LukED, LukAB (LukHG)
GCA_009913115.1	ASM991311v1	Staphylococcus aureus	UP_1097	2804489	Complete Genome	2020-01-22	PRJNA528186	SAMN11175590	99.67	0.22	NA	NA	Human	45	CC45	.	.	absent	100	100	100	present	absent	absent	.	.	absent	100	100	present	.	.	absent	.	.	absent	Gamma Hemolysin (HlgABC), LukAB (LukHG)
GCA_009913135.1	ASM991313v1	Staphylococcus aureus	UP_1525	2890732	Complete Genome	2020-01-22	PRJNA528186	SAMN11175596	99.67	0.08	NA	NA	Human	225	CC5	.	.	absent	100	100	100	present	absent	absent	100	99.9	present	100	100	present	.	.	absent	.	.	absent	Gamma Hemolysin (HlgABC), LukED, LukAB (LukHG)
GCA_009913155.1	ASM991315v1	Staphylococcus aureus	UP_1322	2881240	Complete Genome	2020-01-22	PRJNA528186	SAMN11175592	99.67	0.08	NA	NA	Human	225	CC5	.	.	absent	100	100	100	present	absent	absent	100	99.9	present	100	100	present	.	.	absent	.	.	absent	Gamma Hemolysin (HlgABC), LukED, LukAB (LukHG)
GCA_009913175.1	ASM991317v1	Staphylococcus aureus	UP_1106	2846956	Complete Genome	2020-01-22	PRJNA528186	SAMN11175591	99.67	0.08	NA	NA	Human	225	CC5	.	.	absent	100	100	100	present	absent	absent	100	99.9	present	100	100	present	.	.	absent	.	.	absent	Gamma Hemolysin (HlgABC), LukED, LukAB (LukHG)
GCA_009913195.1	ASM991319v1	Staphylococcus aureus	UP_1442	2871741	Complete Genome	2020-01-22	PRJNA528186	SAMN11175595	99.67	0.11	NA	NA	Human	225	CC5	.	.	absent	100	100	100	present	absent	absent	100	99.9	present	100	100	present	.	.	absent	.	.	absent	Gamma Hemolysin (HlgABC), LukED, LukAB (LukHG)
GCA_009913215.1	ASM991321v1	Staphylococcus aureus	UP_338	2814235	Complete Genome	2020-01-22	PRJNA528186	SAMN11175602	99.67	0.17	NA	NA	Human	30	CC30	.	.	absent	100	99.9	100	present	absent	absent	.	.	absent	100	100	present	.	.	absent	.	.	absent	Gamma Hemolysin (HlgABC), LukAB (LukHG)
GCA_009914455.1	ASM991445v1	Staphylococcus aureus	SAW1	2832410	Complete Genome	2020-01-22	PRJNA577395	SAMN13025165	99.67	0.08	2018	China:Hangzhou	Human	59	-	.	.	absent	100	100	100	present	absent	absent	.	.	absent	100	100	present	.	.	absent	.	.	absent	Gamma Hemolysin (HlgABC), LukAB (LukHG)
GCA_009937785.1	ASM993778v1	Staphylococcus aureus	UP_1591	2904316	Complete Genome	2020-01-22	PRJNA528186	SAMN11175642	99.67	0.12	NA	NA	Human	8	CC8	.	.	absent	100	100	100	present	absent	absent	99.89	100	present	100	100	present	.	.	absent	.	.	absent	Gamma Hemolysin (HlgABC), LukED, LukAB (LukHG)
GCA_010669265.1	ASM1066926v1	Staphylococcus aureus	SR153	2940975	Complete Genome	2020-02-17	PRJNA576781	SAMN13008646	99.56	0.27	2013	China:Hangzhou	Human	5	CC5	.	.	absent	100	100	100	present	absent	absent	100	99.9	present	100	100	present	.	.	absent	.	.	absent	Gamma Hemolysin (HlgABC), LukED, LukAB (LukHG)
GCA_011032785.1	ASM1103278v1	Staphylococcus aureus	SA1428	2777910	Complete Genome	2020-02-27	PRJNA604579	SAMN13975784	99.67	0.33	2018	USA: Ames, IA	Animal	6715	CC97	.	.	absent	100	100	100	present	absent	absent	99.89	99.9	present	99.72	100	present	.	.	absent	.	.	absent	Gamma Hemolysin (HlgABC), LukED, LukAB (LukHG)
GCA_011035105.1	ASM1103510v1	Staphylococcus aureus	M2024	2811700	Complete Genome	2020-02-27	PRJNA596097	SAMN13612188	99.67	0.1	2011	Denmark	Human	6	CC5	.	.	absent	100	100	100	present	absent	absent	100	100	present	99.72	100	present	.	.	absent	.	.	absent	Gamma Hemolysin (HlgABC), LukED, LukAB (LukHG)
GCA_012044215.1	ASM1204421v1	Staphylococcus aureus	PMB179-1	2741492	Complete Genome	2020-04-06	PRJNA615759	SAMN14466324	99.61	1.58	2015	South Korea:PyeongchangNAgun	Animal	15	CC15	.	.	absent	100	100	100	present	absent	absent	100	99.9	present	100	100	present	.	.	absent	.	.	absent	Gamma Hemolysin (HlgABC), LukED, LukAB (LukHG)
GCA_012044475.1	ASM1204447v1	Staphylococcus aureus	PMB196-1	2744920	Complete Genome	2020-04-06	PRJNA615760	SAMN14466325	99.67	0.45	2015	South Korea:PyeongchangNAgun	Animal	587	CC5	.	.	absent	100	100	100	present	absent	absent	100	99.9	present	100	100	present	.	.	absent	.	.	absent	Gamma Hemolysin (HlgABC), LukED, LukAB (LukHG)
GCA_012974825.1	ASM1297482v1	Staphylococcus aureus	MJ163	2766431	Complete Genome	2020-05-05	PRJNA529045	SAMN11254210	99.66	0.1	2014	China: Zhejiang, Wenzhou	Human	6	CC5	.	.	absent	100	100	100	present	absent	absent	100	100	present	99.72	100	present	.	.	absent	.	.	absent	Gamma Hemolysin (HlgABC), LukED, LukAB (LukHG)
GCA_013003945.1	ASM1300394v1	Staphylococcus aureus	HL20709	2860303	Complete Genome	2020-05-10	PRJNA627323	SAMN14667806	99.67	0.08	2017	South Korea	Human	59	-	100	100	present	100	100	100	present	absent	absent	.	.	absent	100	100	present	.	.	absent	.	.	absent	PVL (LukS-PV/lukF-PV), Gamma Hemolysin (HlgABC), LukAB (LukHG)
GCA_013004085.1	ASM1300408v1	Staphylococcus aureus	SA01	2929452	Complete Genome	2020-05-10	PRJNA630031	SAMN14820654	99.67	0.08	2019	China: Heilongjiang	Animal	6324	CC5	.	.	absent	100	100	100	present	absent	absent	100	99.8	present	100	100	present	.	.	absent	.	.	absent	Gamma Hemolysin (HlgABC), LukED, LukAB (LukHG)
GCA_013008375.1	ASM1300837v1	Staphylococcus aureus	EDCC5398	2843534	Complete Genome	2020-05-11	PRJNA630284	SAMN14830786	99.67	0.08	2009	Germany	Human	22	CC22	.	.	absent	100	100	100	present	absent	absent	.	.	absent	99.72	100	present	.	.	absent	.	.	absent	Gamma Hemolysin (HlgABC), LukAB (LukHG)
GCA_013046865.1	ASM1304686v1	Staphylococcus aureus	Guangzhou-SAU749	2861379	Complete Genome	2020-05-12	PRJNA630298	SAMN14832454	99.67	0.08	2011	China: Guangzhou	Human	3195	-	.	.	absent	100	100	100	present	absent	absent	.	.	absent	100	100	present	.	.	absent	.	.	absent	Gamma Hemolysin (HlgABC), LukAB (LukHG)
GCA_013046885.1	ASM1304688v1	Staphylococcus aureus	Guangzhou-SAU071	2821906	Complete Genome	2020-05-12	PRJNA630298	SAMN14832387	99.67	0.08	2010	China: Guangzhou	Human	59	-	.	.	absent	100	100	100	present	absent	absent	.	.	absent	100	100	present	.	.	absent	.	.	absent	Gamma Hemolysin (HlgABC), LukAB (LukHG)
GCA_013187685.1	ASM1318768v1	Staphylococcus aureus	Smith	2912029	Complete Genome	2020-05-29	PRJNA392199	SAMN07285687	99.67	0.08	NA	NA	NA	707	-	.	.	absent	100	100	100	present	absent	absent	99.89	99.9	present	100	100	present	.	.	absent	.	.	absent	Gamma Hemolysin (HlgABC), LukED, LukAB (LukHG)
GCA_013305885.1	ASM1330588v1	Staphylococcus aureus	14638	2733726	Complete Genome	2020-06-09	PRJNA612497	SAMN14375130	99.11	0.08	2016	USA	Human	5	CC5	.	.	absent	100	100	100	present	absent	absent	100	99.9	present	100	100	present	.	.	absent	.	.	absent	Gamma Hemolysin (HlgABC), LukED, LukAB (LukHG)
GCA_013305905.1	ASM1330590v1	Staphylococcus aureus	14640	2857661	Complete Genome	2020-06-09	PRJNA612497	SAMN14375129	99.67	0.08	2016	USA	Human	5	CC5	.	.	absent	100	100	100	present	absent	absent	100	99.9	present	100	100	present	.	.	absent	.	.	absent	Gamma Hemolysin (HlgABC), LukED, LukAB (LukHG)
GCA_013305955.1	ASM1330595v1	Staphylococcus aureus	14505	2870574	Complete Genome	2020-06-09	PRJNA612497	SAMN14375125	99.67	0.08	2016	USA	Human	5	CC5	.	.	absent	100	100	100	present	absent	absent	99.89	99.9	present	100	100	present	.	.	absent	.	.	absent	Gamma Hemolysin (HlgABC), LukED, LukAB (LukHG)
GCA_013307005.2	ASM1330700v2	Staphylococcus aureus	16405	2922127	Complete Genome	2020-06-09	PRJNA612497	SAMN14375127	99.67	0	2017	USA	Human	8	CC8	.	.	absent	100	100	100	present	absent	absent	100	100	present	100	100	present	.	.	absent	.	.	absent	Gamma Hemolysin (HlgABC), LukED, LukAB (LukHG)
GCA_013307025.1	ASM1330702v1	Staphylococcus aureus	14507	2904766	Complete Genome	2020-06-09	PRJNA612497	SAMN14375126	99.67	0.08	2016	USA	Human	5	CC5	.	.	absent	100	100	100	present	absent	absent	99.89	99.9	present	100	100	present	.	.	absent	.	.	absent	Gamma Hemolysin (HlgABC), LukED, LukAB (LukHG)
GCA_013307065.1	ASM1330706v1	Staphylococcus aureus	14732	2907579	Complete Genome	2020-06-09	PRJNA612497	SAMN14375128	99.67	0	2017	USA	Human	8	CC8	.	.	absent	100	100	100	present	absent	absent	100	100	present	100	100	present	.	.	absent	.	.	absent	Gamma Hemolysin (HlgABC), LukED, LukAB (LukHG)
GCA_013307085.1	ASM1330708v1	Staphylococcus aureus	MJ015	2824297	Complete Genome	2020-06-09	PRJNA528684	SAMN11242055	99.53	0.08	2014	China:zhejiang,wenzhou	Human	7	-	.	.	absent	100	100	100	present	absent	absent	100	99.9	present	99.72	100	present	.	.	absent	.	.	absent	Gamma Hemolysin (HlgABC), LukED, LukAB (LukHG)
GCA_013363895.1	ASM1336389v1	Staphylococcus aureus	Dresden-275757	2789663	Complete Genome	2020-06-21	PRJNA632494	SAMN14910682	99.67	0.08	2015	Germany: Dresden	Human	80	-	100	99.79	present	100	100	100	present	absent	absent	100	100	present	99.72	100	present	.	.	absent	.	.	absent	PVL (LukS-PV/lukF-PV), Gamma Hemolysin (HlgABC), LukED, LukAB (LukHG)
GCA_013389715.1	ASM1338971v1	Staphylococcus aureus	BLR-DV	2975033	Complete Genome	2020-07-06	PRJNA641705	SAMN15361562	99.53	0.36	2016	Belarus:Baranavichy	Human	239	CC8	.	.	absent	100	100	100	present	absent	absent	100	100	present	100	100	present	.	.	absent	.	.	absent	Gamma Hemolysin (HlgABC), LukED, LukAB (LukHG)
GCA_013394425.1	ASM1339442v1	Staphylococcus aureus	TPS3156	2877470	Complete Genome	2020-06-25	PRJDB9398	SAMD00212273	99.67	0.08	2013	NA	Human	8	CC8	100	100	present	100	100	100	present	absent	absent	100	100	present	100	100	present	.	.	absent	.	.	absent	PVL (LukS-PV/lukF-PV), Gamma Hemolysin (HlgABC), LukED, LukAB (LukHG)
GCA_013414865.1	ASM1341486v1	Staphylococcus aureus	515798	2838852	Complete Genome	2020-07-14	PRJNA577568	SAMN13028851	98.68	0.08	2005	Australia	Human	1	CC1	100	99.89	present	100	100	100	present	absent	absent	100	100	present	99.72	100	present	.	.	absent	.	.	absent	PVL (LukS-PV/lukF-PV), Gamma Hemolysin (HlgABC), LukED, LukAB (LukHG)
GCA_013415955.1	ASM1341595v1	Staphylococcus aureus	08-028	2936025	Complete Genome	2020-07-15	PRJNA577414	SAMN13025398	99.62	0.08	2005	Brazil: Rio de Janeiro	Human	1	CC1	.	.	absent	99.89	100	100	present	absent	absent	100	100	present	99.72	100	present	.	.	absent	.	.	absent	Gamma Hemolysin (HlgABC), LukED, LukAB (LukHG)
GCA_013415975.1	ASM1341597v1	Staphylococcus aureus	950122	2809177	Complete Genome	2020-07-15	PRJNA577560	SAMN13028840	99.8	0.08	2009	Canada	Human	1	CC1	99.9	99.89	present	100	100	100	present	absent	absent	100	100	present	99.72	100	present	.	.	absent	.	.	absent	PVL (LukS-PV/lukF-PV), Gamma Hemolysin (HlgABC), LukED, LukAB (LukHG)
GCA_013415995.1	ASM1341599v1	Staphylococcus aureus	111250134	2932476	Complete Genome	2020-07-15	PRJNA577563	SAMN13028842	99.53	0.08	2011	Canada	Human	1	CC1	100	100	present	100	100	100	present	absent	absent	100	100	present	99.72	100	present	.	.	absent	.	.	absent	PVL (LukS-PV/lukF-PV), Gamma Hemolysin (HlgABC), LukED, LukAB (LukHG)
GCA_013426235.1	ASM1342623v1	Staphylococcus aureus	07-059	2910390	Complete Genome	2020-07-20	PRJNA577559	SAMN13028838	99.8	0.08	2005	Brazil: Rio de Janeiro	Human	1	CC1	.	.	absent	99.89	100	100	present	absent	absent	100	100	present	99.72	100	present	.	.	absent	.	.	absent	Gamma Hemolysin (HlgABC), LukED, LukAB (LukHG)
GCA_013467165.1	ASM1346716v1	Staphylococcus aureus	WKZ-1	2853017	Complete Genome	2020-07-22	PRJNA636892	SAMN14986023	99.67	0.11	2001	Netherlands: University Medical Center Utrecht, Utrecht	Human	30	CC30	.	.	absent	100	99.9	100	present	absent	absent	.	.	absent	100	100	present	.	.	absent	.	.	absent	Gamma Hemolysin (HlgABC), LukAB (LukHG)
GCA_013467405.1	ASM1346740v1	Staphylococcus aureus	WKZ-2	2877266	Complete Genome	2020-07-22	PRJNA636892	SAMN14986024	99.67	0.11	2001	Netherlands: University Medical Center Utrecht, Utrecht	Human	30	CC30	.	.	absent	100	99.9	100	present	absent	absent	.	.	absent	100	100	present	.	.	absent	.	.	absent	Gamma Hemolysin (HlgABC), LukAB (LukHG)
GCA_013836525.1	ASM1383652v1	Staphylococcus aureus	110900	2920712	Complete Genome	2020-07-28	PRJNA643825	SAMN15430096	99.67	0.08	2016	Denmark	Human	630	CC8	.	.	absent	100	100	100	present	absent	absent	.	.	absent	100	100	present	.	.	absent	.	.	absent	Gamma Hemolysin (HlgABC), LukAB (LukHG)
GCA_013836745.1	ASM1383674v1	Staphylococcus aureus	128254	2879556	Complete Genome	2020-07-28	PRJNA643825	SAMN15430097	99.67	0.08	2018	Denmark	Human	630	CC8	.	.	absent	100	100	100	present	absent	absent	.	.	absent	99.91	100	present	.	.	absent	.	.	absent	Gamma Hemolysin (HlgABC), LukAB (LukHG)
GCA_014696255.2	ASM1469625v2	Staphylococcus aureus	NGA102	2879954	Complete Genome	2022-04-07	PRJNA623579	SAMN14550073	99.67	0.08	2016	Nigeria: BeninNACity	Human	789	CC8	.	.	absent	100	100	100	present	absent	absent	100	99.9	present	99.72	100	present	.	.	absent	.	.	absent	Gamma Hemolysin (HlgABC), LukED, LukAB (LukHG)
GCA_014696415.2	ASM1469641v2	Staphylococcus aureus	NGA84b	2772766	Complete Genome	2022-04-07	PRJNA623876	SAMN14559931	99.67	0.08	2016	Nigeria: BeninNAcity	Human	152	-	100	100	present	100	100	100	present	absent	absent	.	.	absent	97.44	100	present	.	.	absent	.	.	absent	PVL (LukS-PV/lukF-PV), Gamma Hemolysin (HlgABC), LukAB (LukHG)
GCA_014696535.2	ASM1469653v2	Staphylococcus aureus	NGA76	2793600	Complete Genome	2022-04-07	PRJNA623581	SAMN14550524	99.67	0.08	2016	Nigeria: BeninNACity	Human	789	CC8	.	.	absent	100	100	100	present	absent	absent	100	99.9	present	99.72	100	present	.	.	absent	.	.	absent	Gamma Hemolysin (HlgABC), LukED, LukAB (LukHG)
GCA_014696685.2	ASM1469668v2	Staphylococcus aureus	NGA104a	2842756	Complete Genome	2022-04-07	PRJNA625314	SAMN14598160	99.67	0.08	2016	Nigeria: Benin City	Human	1	CC1	100	100	present	100	100	100	present	absent	absent	100	100	present	99.72	100	present	.	.	absent	.	.	absent	PVL (LukS-PV/lukF-PV), Gamma Hemolysin (HlgABC), LukED, LukAB (LukHG)
GCA_014696835.2	ASM1469683v2	Staphylococcus aureus	NGA66a	2801855	Complete Genome	2022-04-07	PRJNA625317	SAMN14598174	99.67	0.08	2016	Nigeria: Benin City	Human	1	CC1	100	100	present	100	100	100	present	absent	absent	100	100	present	99.72	100	present	.	.	absent	.	.	absent	PVL (LukS-PV/lukF-PV), Gamma Hemolysin (HlgABC), LukED, LukAB (LukHG)
GCA_014696975.2	ASM1469697v2	Staphylococcus aureus	NGA71	2788788	Complete Genome	2022-04-07	PRJNA625318	SAMN14598229	99.67	0.08	2016	Nigeria: Benin City	Human	152	-	100	100	present	100	100	100	present	absent	absent	99.89	99.9	present	97.44	100	present	.	.	absent	.	.	absent	PVL (LukS-PV/lukF-PV), Gamma Hemolysin (HlgABC), LukED, LukAB (LukHG)
GCA_014725515.1	ASM1472551v1	Staphylococcus aureus	pt301	2946261	Complete Genome	2020-09-24	PRJNA470993	SAMN12331118	99.67	0.08	2017	USA:New York City	Human	5	CC5	.	.	absent	100	100	100	present	absent	absent	100	99.9	present	100	100	present	.	.	absent	.	.	absent	Gamma Hemolysin (HlgABC), LukED, LukAB (LukHG)
GCA_014725535.1	ASM1472553v1	Staphylococcus aureus	pt300	2888264	Complete Genome	2020-09-24	PRJNA470993	SAMN12331117	99.5	0.08	2017	USA:New York City	Human	5	CC5	.	.	absent	100	100	100	present	absent	absent	100	99.9	present	100	100	present	.	.	absent	.	.	absent	Gamma Hemolysin (HlgABC), LukED, LukAB (LukHG)
GCA_014725555.1	ASM1472555v1	Staphylococcus aureus	pt299	2814935	Complete Genome	2020-09-24	PRJNA470993	SAMN12331116	99.67	0.1	2017	USA:New York City	Human	6	CC5	.	.	absent	100	100	99.89	present	absent	absent	100	100	present	99.72	100	present	.	.	absent	.	.	absent	Gamma Hemolysin (HlgABC), LukED, LukAB (LukHG)
GCA_014725575.1	ASM1472557v1	Staphylococcus aureus	pt298	2886531	Complete Genome	2020-09-24	PRJNA470993	SAMN12331115	98.68	0.08	2017	USA:New York City	Human	105	CC5	.	.	absent	100	100	99.89	present	absent	absent	100	99.9	present	100	99.9	present	.	.	absent	.	.	absent	Gamma Hemolysin (HlgABC), LukED, LukAB (LukHG)
GCA_014725595.1	ASM1472559v1	Staphylococcus aureus	pt296	2932301	Complete Genome	2020-09-24	PRJNA470993	SAMN12331113	99.67	0.08	2017	USA:New York City	Human	8	CC8	.	.	absent	100	100	100	present	absent	absent	100	100	present	100	100	present	.	.	absent	.	.	absent	Gamma Hemolysin (HlgABC), LukED, LukAB (LukHG)
GCA_014725615.1	ASM1472561v1	Staphylococcus aureus	pt297	2904485	Complete Genome	2020-09-24	PRJNA470993	SAMN12331114	99.03	0.08	2017	USA:New York City	Human	NT	-	100	100	present	99.89	100	100	present	absent	absent	100	100	present	100	99.8	present	.	.	absent	.	.	absent	PVL (LukS-PV/lukF-PV), Gamma Hemolysin (HlgABC), LukED, LukAB (LukHG)
GCA_014725635.1	ASM1472563v1	Staphylococcus aureus	pt294	2860469	Complete Genome	2020-09-24	PRJNA470993	SAMN12331111	99.67	0.08	2017	USA:New York City	Human	8	CC8	.	.	absent	100	100	100	present	absent	absent	100	100	present	100	100	present	.	.	absent	.	.	absent	Gamma Hemolysin (HlgABC), LukED, LukAB (LukHG)
GCA_014725655.1	ASM1472565v1	Staphylococcus aureus	pt293	2950069	Complete Genome	2020-09-24	PRJNA470993	SAMN12331110	99.67	0.64	2017	USA:New York City	Human	8	CC8	100	100	present	99.89	100	100	present	absent	absent	100	100	present	100	100	present	.	.	absent	.	.	absent	PVL (LukS-PV/lukF-PV), Gamma Hemolysin (HlgABC), LukED, LukAB (LukHG)
GCA_014725675.1	ASM1472567v1	Staphylococcus aureus	pt291	2908607	Complete Genome	2020-09-24	PRJNA470993	SAMN12331108	99.67	0.08	2017	USA:New York City	Human	8	CC8	.	.	absent	100	100	100	present	absent	absent	100	100	present	100	100	present	.	.	absent	.	.	absent	Gamma Hemolysin (HlgABC), LukED, LukAB (LukHG)
GCA_014725935.1	ASM1472593v1	Staphylococcus aureus	pt290	2854231	Complete Genome	2020-09-24	PRJNA470993	SAMN12331107	99.67	0.08	2017	USA:New York City	Human	72	CC8	.	.	absent	100	100	100	present	absent	absent	100	99.9	present	99.72	100	present	.	.	absent	.	.	absent	Gamma Hemolysin (HlgABC), LukED, LukAB (LukHG)
GCA_014725955.1	ASM1472595v1	Staphylococcus aureus	pt289	2858675	Complete Genome	2020-09-24	PRJNA470993	SAMN12331106	99.61	0.08	2017	USA:New York City	Human	8	CC8	.	.	absent	100	100	100	present	absent	absent	100	100	present	100	100	present	.	.	absent	.	.	absent	Gamma Hemolysin (HlgABC), LukED, LukAB (LukHG)
GCA_014725975.1	ASM1472597v1	Staphylococcus aureus	pt288	2949962	Complete Genome	2020-09-24	PRJNA470993	SAMN12331105	99.67	0.08	2017	USA:New York City	Human	105	CC5	.	.	absent	100	100	100	present	absent	absent	100	99.9	present	100	100	present	.	.	absent	.	.	absent	Gamma Hemolysin (HlgABC), LukED, LukAB (LukHG)
GCA_014725995.1	ASM1472599v1	Staphylococcus aureus	pt287	2847610	Complete Genome	2020-09-24	PRJNA470993	SAMN12331104	99.67	0.08	2017	USA:New York City	Human	8	CC8	100	100	present	100	100	100	present	absent	absent	100	100	present	100	100	present	.	.	absent	.	.	absent	PVL (LukS-PV/lukF-PV), Gamma Hemolysin (HlgABC), LukED, LukAB (LukHG)
GCA_014726015.1	ASM1472601v1	Staphylococcus aureus	pt286	2776042	Complete Genome	2020-09-24	PRJNA470993	SAMN12331103	99.67	0.08	2017	USA:New York City	Human	5	CC5	.	.	absent	100	100	100	present	absent	absent	100	99.9	present	100	100	present	.	.	absent	.	.	absent	Gamma Hemolysin (HlgABC), LukED, LukAB (LukHG)
GCA_014726035.1	ASM1472603v1	Staphylococcus aureus	pt285	2947829	Complete Genome	2020-09-24	PRJNA470993	SAMN12331102	99.8	0.08	2017	USA:New York City	Human	NT	-	.	.	absent	100	100	99.89	present	absent	absent	100	99.9	present	100	99.9	present	.	.	absent	.	.	absent	Gamma Hemolysin (HlgABC), LukED, LukAB (LukHG)
GCA_014726055.1	ASM1472605v1	Staphylococcus aureus	pt282	2889597	Complete Genome	2020-09-24	PRJNA470993	SAMN12331099	99.67	0.08	2017	USA:New York City	Human	8	CC8	.	.	absent	100	100	100	present	absent	absent	100	100	present	100	100	present	.	.	absent	.	.	absent	Gamma Hemolysin (HlgABC), LukED, LukAB (LukHG)
GCA_014726075.1	ASM1472607v1	Staphylococcus aureus	pt281	2952082	Complete Genome	2020-09-24	PRJNA470993	SAMN12331098	99.67	0.08	2017	USA:New York City	Human	8	CC8	100	100	present	100	100	100	present	absent	absent	100	100	present	100	100	present	.	.	absent	.	.	absent	PVL (LukS-PV/lukF-PV), Gamma Hemolysin (HlgABC), LukED, LukAB (LukHG)
GCA_014726095.1	ASM1472609v1	Staphylococcus aureus	pt280	2865591	Complete Genome	2020-09-24	PRJNA470993	SAMN12331097	99.67	0.08	2017	USA:New York City	Human	105	CC5	.	.	absent	100	100	100	present	absent	absent	100	99.9	present	100	100	present	.	.	absent	.	.	absent	Gamma Hemolysin (HlgABC), LukED, LukAB (LukHG)
GCA_014726115.1	ASM1472611v1	Staphylococcus aureus	pt279	2858434	Complete Genome	2020-09-24	PRJNA470993	SAMN12331096	99.67	0.08	2017	USA:New York City	Human	5	CC5	.	.	absent	100	100	100	present	absent	absent	100	99.9	present	100	100	present	.	.	absent	.	.	absent	Gamma Hemolysin (HlgABC), LukED, LukAB (LukHG)
GCA_014726135.1	ASM1472613v1	Staphylococcus aureus	pt277	2880609	Complete Genome	2020-09-24	PRJNA470993	SAMN12331094	99.86	0.08	2016	USA:New York City	Human	8	CC8	100	100	present	100	100	100	present	absent	absent	100	100	present	100	100	present	.	.	absent	.	.	absent	PVL (LukS-PV/lukF-PV), Gamma Hemolysin (HlgABC), LukED, LukAB (LukHG)
GCA_014726155.1	ASM1472615v1	Staphylococcus aureus	pt276	2903233	Complete Genome	2020-09-24	PRJNA470993	SAMN12331093	99.61	0.08	2016	USA:New York City	Human	8	CC8	100	100	present	100	100	100	present	absent	absent	100	100	present	100	100	present	.	.	absent	.	.	absent	PVL (LukS-PV/lukF-PV), Gamma Hemolysin (HlgABC), LukED, LukAB (LukHG)
GCA_014726175.1	ASM1472617v1	Staphylococcus aureus	pt275	2947513	Complete Genome	2020-09-24	PRJNA470993	SAMN12331092	99.66	0.08	2016	USA:New York City	Human	8	CC8	100	100	present	100	100	100	present	absent	absent	100	100	present	100	100	present	.	.	absent	.	.	absent	PVL (LukS-PV/lukF-PV), Gamma Hemolysin (HlgABC), LukED, LukAB (LukHG)
GCA_014726195.1	ASM1472619v1	Staphylococcus aureus	pt273	2851103	Complete Genome	2020-09-24	PRJNA470993	SAMN12331090	99.56	0.08	2016	USA:New York City	Human	5	CC5	.	.	absent	100	100	100	present	absent	absent	100	99.9	present	100	100	present	.	.	absent	.	.	absent	Gamma Hemolysin (HlgABC), LukED, LukAB (LukHG)
GCA_014726215.1	ASM1472621v1	Staphylococcus aureus	pt272	2950429	Complete Genome	2020-09-24	PRJNA470993	SAMN12331089	99.67	0.08	2016	USA:New York City	Human	8	CC8	100	100	present	100	100	100	present	absent	absent	100	100	present	100	100	present	.	.	absent	.	.	absent	PVL (LukS-PV/lukF-PV), Gamma Hemolysin (HlgABC), LukED, LukAB (LukHG)
GCA_014726235.1	ASM1472623v1	Staphylococcus aureus	pt271	2950305	Complete Genome	2020-09-24	PRJNA470993	SAMN12331088	99.67	0.08	2016	USA:New York City	Human	105	CC5	.	.	absent	100	100	100	present	absent	absent	100	99.9	present	100	100	present	.	.	absent	.	.	absent	Gamma Hemolysin (HlgABC), LukED, LukAB (LukHG)
GCA_014726255.1	ASM1472625v1	Staphylococcus aureus	pt270	2898887	Complete Genome	2020-09-24	PRJNA470993	SAMN12331087	99.67	0.08	2016	USA:New York City	Human	8	CC8	100	100	present	100	100	100	present	absent	absent	100	100	present	100	100	present	.	.	absent	.	.	absent	PVL (LukS-PV/lukF-PV), Gamma Hemolysin (HlgABC), LukED, LukAB (LukHG)
GCA_014726275.1	ASM1472627v1	Staphylococcus aureus	pt269	2925278	Complete Genome	2020-09-24	PRJNA470993	SAMN12331086	99.67	0.08	2016	USA:New York City	Human	8	CC8	100	100	present	100	100	100	present	absent	absent	99.89	100	present	100	100	present	.	.	absent	.	.	absent	PVL (LukS-PV/lukF-PV), Gamma Hemolysin (HlgABC), LukED, LukAB (LukHG)
GCA_014726295.1	ASM1472629v1	Staphylococcus aureus	pt268	2951403	Complete Genome	2020-09-24	PRJNA470993	SAMN12331085	99.67	0.08	2016	USA:New York City	Human	105	CC5	.	.	absent	100	100	100	present	absent	absent	100	99.9	present	100	100	present	.	.	absent	.	.	absent	Gamma Hemolysin (HlgABC), LukED, LukAB (LukHG)
GCA_014726315.1	ASM1472631v1	Staphylococcus aureus	pt265	2781409	Complete Genome	2020-09-24	PRJNA470993	SAMN12331082	99.67	0.08	2016	USA:New York City	Human	59	-	.	.	absent	100	100	100	present	absent	absent	.	.	absent	100	100	present	.	.	absent	.	.	absent	Gamma Hemolysin (HlgABC), LukAB (LukHG)
GCA_014726335.1	ASM1472633v1	Staphylococcus aureus	pt263	2967572	Complete Genome	2020-09-24	PRJNA470993	SAMN12331080	99.67	0.08	2016	USA:New York City	Human	36	CC30	.	.	absent	100	99.9	100	present	absent	absent	.	.	absent	100	100	present	.	.	absent	.	.	absent	Gamma Hemolysin (HlgABC), LukAB (LukHG)
GCA_014726355.1	ASM1472635v1	Staphylococcus aureus	pt262	2843602	Complete Genome	2020-09-24	PRJNA470993	SAMN12331079	99.67	0.08	2016	USA:New York City	Human	5	CC5	.	.	absent	100	100	100	present	absent	absent	100	99.9	present	100	100	present	.	.	absent	.	.	absent	Gamma Hemolysin (HlgABC), LukED, LukAB (LukHG)
GCA_014726375.1	ASM1472637v1	Staphylococcus aureus	pt261	2891073	Complete Genome	2020-09-24	PRJNA470993	SAMN12331078	99.67	0.08	2016	USA:New York City	Human	5	CC5	.	.	absent	100	100	100	present	absent	absent	100	99.9	present	100	100	present	.	.	absent	.	.	absent	Gamma Hemolysin (HlgABC), LukED, LukAB (LukHG)
GCA_014726395.1	ASM1472639v1	Staphylococcus aureus	pt260	2947457	Complete Genome	2020-09-24	PRJNA470993	SAMN12331077	99.67	0.08	2016	USA:New York City	Human	8	CC8	100	100	present	100	100	100	present	absent	absent	100	100	present	100	100	present	.	.	absent	.	.	absent	PVL (LukS-PV/lukF-PV), Gamma Hemolysin (HlgABC), LukED, LukAB (LukHG)
GCA_014726415.1	ASM1472641v1	Staphylococcus aureus	pt259	2954645	Complete Genome	2020-09-24	PRJNA470993	SAMN12331076	99.67	0.08	2016	USA:New York City	Human	5	CC5	.	.	absent	100	100	100	present	absent	absent	100	99.9	present	100	100	present	.	.	absent	.	.	absent	Gamma Hemolysin (HlgABC), LukED, LukAB (LukHG)
GCA_014726435.1	ASM1472643v1	Staphylococcus aureus	pt258	2950828	Complete Genome	2020-09-24	PRJNA470993	SAMN12331075	99.67	0.08	2016	USA:New York City	Human	8	CC8	100	100	present	100	100	100	present	absent	absent	99.89	100	present	100	100	present	.	.	absent	.	.	absent	PVL (LukS-PV/lukF-PV), Gamma Hemolysin (HlgABC), LukED, LukAB (LukHG)
GCA_014726455.1	ASM1472645v1	Staphylococcus aureus	pt257	2903839	Complete Genome	2020-09-24	PRJNA470993	SAMN12331074	99.67	0.08	2016	USA:New York City	Human	8	CC8	.	.	absent	100	100	100	present	absent	absent	100	100	present	100	100	present	.	.	absent	.	.	absent	Gamma Hemolysin (HlgABC), LukED, LukAB (LukHG)
GCA_014726475.1	ASM1472647v1	Staphylococcus aureus	pt256	2873734	Complete Genome	2020-09-24	PRJNA470993	SAMN12331073	99.67	0.08	2016	USA:New York City	Human	3885	CC8	100	100	present	100	100	100	present	absent	absent	100	100	present	100	100	present	.	.	absent	.	.	absent	PVL (LukS-PV/lukF-PV), Gamma Hemolysin (HlgABC), LukED, LukAB (LukHG)
GCA_014726495.1	ASM1472649v1	Staphylococcus aureus	pt255	2893455	Complete Genome	2020-09-24	PRJNA470993	SAMN12331072	99.67	0.08	2016	USA:New York City	Human	105	CC5	.	.	absent	100	100	100	present	absent	absent	100	99.9	present	100	100	present	.	.	absent	.	.	absent	Gamma Hemolysin (HlgABC), LukED, LukAB (LukHG)
GCA_014726515.1	ASM1472651v1	Staphylococcus aureus	pt254	2826306	Complete Genome	2020-09-24	PRJNA470993	SAMN12331071	99.67	0.08	2016	USA:New York City	Human	8	CC8	.	.	absent	100	100	100	present	absent	absent	100	100	present	100	100	present	.	.	absent	.	.	absent	Gamma Hemolysin (HlgABC), LukED, LukAB (LukHG)
GCA_014726535.1	ASM1472653v1	Staphylococcus aureus	pt253	2950433	Complete Genome	2020-09-24	PRJNA470993	SAMN12331070	99.56	0.08	2016	USA:New York City	Human	8	CC8	100	100	present	100	100	100	present	absent	absent	100	100	present	100	100	present	.	.	absent	.	.	absent	PVL (LukS-PV/lukF-PV), Gamma Hemolysin (HlgABC), LukED, LukAB (LukHG)
GCA_014726555.1	ASM1472655v1	Staphylococcus aureus	pt252	2759292	Complete Genome	2020-09-24	PRJNA470993	SAMN12331069	99.86	0.08	2016	USA:New York City	Human	72	CC8	.	.	absent	100	100	100	present	absent	absent	100	99.9	present	99.72	100	present	.	.	absent	.	.	absent	Gamma Hemolysin (HlgABC), LukED, LukAB (LukHG)
GCA_014726575.1	ASM1472657v1	Staphylococcus aureus	pt251	2854643	Complete Genome	2020-09-24	PRJNA470993	SAMN12331068	99.11	0.92	2016	USA:New York City	Human	NT	-	.	.	absent	100	100	100	present	absent	absent	100	99.9	present	100	100	present	.	.	absent	.	.	absent	Gamma Hemolysin (HlgABC), LukED, LukAB (LukHG)
GCA_014726595.1	ASM1472659v1	Staphylococcus aureus	pt250	2948945	Complete Genome	2020-09-24	PRJNA470993	SAMN12331067	99.67	0.08	2016	USA:New York City	Human	8	CC8	100	100	present	100	100	100	present	absent	absent	100	100	present	100	100	present	.	.	absent	.	.	absent	PVL (LukS-PV/lukF-PV), Gamma Hemolysin (HlgABC), LukED, LukAB (LukHG)
GCA_014726615.1	ASM1472661v1	Staphylococcus aureus	pt249	2948326	Complete Genome	2020-09-24	PRJNA470993	SAMN12331066	99.67	0.08	2016	USA:New York City	Human	105	CC5	.	.	absent	100	100	100	present	absent	absent	100	99.9	present	100	100	present	.	.	absent	.	.	absent	Gamma Hemolysin (HlgABC), LukED, LukAB (LukHG)
GCA_014726635.1	ASM1472663v1	Staphylococcus aureus	pt248	2976721	Complete Genome	2020-09-24	PRJNA470993	SAMN12331065	99.67	0.08	2016	USA:New York City	Human	8	CC8	100	100	present	100	100	100	present	absent	absent	100	100	present	100	100	present	.	.	absent	.	.	absent	PVL (LukS-PV/lukF-PV), Gamma Hemolysin (HlgABC), LukED, LukAB (LukHG)
GCA_014726655.1	ASM1472665v1	Staphylococcus aureus	pt247	2905227	Complete Genome	2020-09-24	PRJNA470993	SAMN12331064	99.67	0.1	2016	USA:New York City	Human	8605	CC5	.	.	absent	100	100	100	present	absent	absent	100	99.9	present	100	100	present	.	.	absent	.	.	absent	Gamma Hemolysin (HlgABC), LukED, LukAB (LukHG)
GCA_014726675.1	ASM1472667v1	Staphylococcus aureus	pt246	2911042	Complete Genome	2020-09-24	PRJNA470993	SAMN12331063	99.67	0.08	2016	USA:New York City	Human	5	CC5	.	.	absent	100	100	100	present	absent	absent	100	99.9	present	100	100	present	.	.	absent	.	.	absent	Gamma Hemolysin (HlgABC), LukED, LukAB (LukHG)
GCA_014726695.1	ASM1472669v1	Staphylococcus aureus	pt245	2922887	Complete Genome	2020-09-24	PRJNA470993	SAMN12331062	99.67	0.08	2016	USA:New York City	Human	5	CC5	.	.	absent	100	100	100	present	absent	absent	100	99.9	present	100	100	present	.	.	absent	.	.	absent	Gamma Hemolysin (HlgABC), LukED, LukAB (LukHG)
GCA_014726715.1	ASM1472671v1	Staphylococcus aureus	pt244	2895819	Complete Genome	2020-09-24	PRJNA470993	SAMN12331061	99.67	0.08	2016	USA:New York City	Human	5	CC5	.	.	absent	100	100	100	present	absent	absent	100	99.9	present	100	100	present	.	.	absent	.	.	absent	Gamma Hemolysin (HlgABC), LukED, LukAB (LukHG)
GCA_014726735.1	ASM1472673v1	Staphylococcus aureus	pt242	2990646	Complete Genome	2020-09-24	PRJNA470993	SAMN12331059	99.67	0.08	2016	USA:New York City	Human	105	CC5	.	.	absent	100	100	100	present	absent	absent	100	99.9	present	100	100	present	.	.	absent	.	.	absent	Gamma Hemolysin (HlgABC), LukED, LukAB (LukHG)
GCA_014726775.1	ASM1472677v1	Staphylococcus aureus	pt241	2904896	Complete Genome	2020-09-24	PRJNA470993	SAMN12331058	99.67	0.08	2016	USA:New York City	Human	8	CC8	100	100	present	100	100	100	present	absent	absent	100	100	present	100	100	present	.	.	absent	.	.	absent	PVL (LukS-PV/lukF-PV), Gamma Hemolysin (HlgABC), LukED, LukAB (LukHG)
GCA_014726805.1	ASM1472680v1	Staphylococcus aureus	pt240	2941990	Complete Genome	2020-09-24	PRJNA470993	SAMN12331057	99.67	0.08	2016	USA:New York City	Human	8	CC8	100	100	present	100	100	100	present	absent	absent	100	100	present	100	100	present	.	.	absent	.	.	absent	PVL (LukS-PV/lukF-PV), Gamma Hemolysin (HlgABC), LukED, LukAB (LukHG)
GCA_014726825.1	ASM1472682v1	Staphylococcus aureus	pt239	2833595	Complete Genome	2020-09-24	PRJNA470993	SAMN12331056	99.67	0.08	2016	USA:New York City	Human	5	CC5	.	.	absent	100	100	100	present	absent	absent	100	99.9	present	100	100	present	.	.	absent	.	.	absent	Gamma Hemolysin (HlgABC), LukED, LukAB (LukHG)
GCA_014726845.1	ASM1472684v1	Staphylococcus aureus	pt238	2916276	Complete Genome	2020-09-24	PRJNA470993	SAMN12331055	99.39	0.08	2016	USA:New York City	Human	8	CC8	.	.	absent	100	100	100	present	absent	absent	100	100	present	100	100	present	.	.	absent	.	.	absent	Gamma Hemolysin (HlgABC), LukED, LukAB (LukHG)
GCA_014726875.1	ASM1472687v1	Staphylococcus aureus	pt237	2886778	Complete Genome	2020-09-24	PRJNA470993	SAMN12331054	99.67	0.08	2016	USA:New York City	Human	8	CC8	.	.	absent	100	100	100	present	absent	absent	100	100	present	100	100	present	.	.	absent	.	.	absent	Gamma Hemolysin (HlgABC), LukED, LukAB (LukHG)
GCA_014726895.1	ASM1472689v1	Staphylococcus aureus	pt236	2950879	Complete Genome	2020-09-24	PRJNA470993	SAMN12331053	99.67	0.08	2016	USA:New York City	Human	105	CC5	.	.	absent	100	100	100	present	absent	absent	100	99.9	present	100	100	present	.	.	absent	.	.	absent	Gamma Hemolysin (HlgABC), LukED, LukAB (LukHG)
GCA_014726915.1	ASM1472691v1	Staphylococcus aureus	pt235	2848998	Complete Genome	2020-09-24	PRJNA470993	SAMN12331052	99.67	0.08	2016	USA:New York City	Human	231	CC5	.	.	absent	100	100	100	present	absent	absent	100	99.9	present	100	100	present	.	.	absent	.	.	absent	Gamma Hemolysin (HlgABC), LukED, LukAB (LukHG)
GCA_014726935.1	ASM1472693v1	Staphylococcus aureus	pt234	2869131	Complete Genome	2020-09-24	PRJNA470993	SAMN12331051	99.67	0.08	2016	USA:New York City	Human	8	CC8	.	.	absent	100	100	100	present	absent	absent	99.89	100	present	100	100	present	.	.	absent	.	.	absent	Gamma Hemolysin (HlgABC), LukED, LukAB (LukHG)
GCA_014726955.1	ASM1472695v1	Staphylococcus aureus	pt233	2893081	Complete Genome	2020-09-24	PRJNA470993	SAMN12331050	99.67	0.08	2016	USA:New York City	Human	105	CC5	.	.	absent	100	100	100	present	absent	absent	100	99.9	present	100	100	present	.	.	absent	.	.	absent	Gamma Hemolysin (HlgABC), LukED, LukAB (LukHG)
GCA_014726975.1	ASM1472697v1	Staphylococcus aureus	pt231	2846512	Complete Genome	2020-09-24	PRJNA470993	SAMN12331048	99.67	0.08	2016	USA:New York City	Human	5	CC5	.	.	absent	100	100	100	present	absent	absent	100	99.9	present	100	100	present	.	.	absent	.	.	absent	Gamma Hemolysin (HlgABC), LukED, LukAB (LukHG)
GCA_014726995.1	ASM1472699v1	Staphylococcus aureus	pt230	2896187	Complete Genome	2020-09-24	PRJNA470993	SAMN12331047	99.67	0.08	2016	USA:New York City	Human	105	CC5	.	.	absent	100	100	100	present	absent	absent	100	99.9	present	100	100	present	.	.	absent	.	.	absent	Gamma Hemolysin (HlgABC), LukED, LukAB (LukHG)
GCA_014727015.1	ASM1472701v1	Staphylococcus aureus	pt229	2999418	Complete Genome	2020-09-24	PRJNA470993	SAMN12331046	99.28	0.11	2016	USA:New York City	Human	8	CC8	.	.	absent	99.89	99.9	99.89	present	absent	absent	100	99.9	present	100	100	present	.	.	absent	.	.	absent	Gamma Hemolysin (HlgABC), LukED, LukAB (LukHG)
GCA_014727035.1	ASM1472703v1	Staphylococcus aureus	pt228	2848853	Complete Genome	2020-09-24	PRJNA470993	SAMN12331045	99.14	0.08	2016	USA:New York City	Human	5	CC5	.	.	absent	100	100	100	present	absent	absent	100	99.9	present	100	100	present	.	.	absent	.	.	absent	Gamma Hemolysin (HlgABC), LukED, LukAB (LukHG)
GCA_014727055.1	ASM1472705v1	Staphylococcus aureus	pt227	2847977	Complete Genome	2020-09-24	PRJNA470993	SAMN12331044	99.67	0.08	2016	USA:New York City	Human	5	CC5	.	.	absent	100	100	100	present	absent	absent	100	99.9	present	100	100	present	.	.	absent	.	.	absent	Gamma Hemolysin (HlgABC), LukED, LukAB (LukHG)
GCA_014727075.1	ASM1472707v1	Staphylococcus aureus	pt226	2796557	Complete Genome	2020-09-24	PRJNA470993	SAMN12331043	99.67	0.08	2016	USA:New York City	Human	105	CC5	.	.	absent	100	100	100	present	absent	absent	100	99.9	present	100	100	present	.	.	absent	.	.	absent	Gamma Hemolysin (HlgABC), LukED, LukAB (LukHG)
GCA_014727095.1	ASM1472709v1	Staphylococcus aureus	pt225	2899956	Complete Genome	2020-09-24	PRJNA470993	SAMN12331042	99.67	0.08	2016	USA:New York City	Human	8	CC8	100	100	present	100	100	100	present	absent	absent	100	100	present	100	100	present	.	.	absent	.	.	absent	PVL (LukS-PV/lukF-PV), Gamma Hemolysin (HlgABC), LukED, LukAB (LukHG)
GCA_014727115.1	ASM1472711v1	Staphylococcus aureus	pt224	2949916	Complete Genome	2020-09-24	PRJNA470993	SAMN12331041	99.67	0.08	2016	USA:New York City	Human	105	CC5	.	.	absent	100	100	100	present	absent	absent	100	99.9	present	100	100	present	.	.	absent	.	.	absent	Gamma Hemolysin (HlgABC), LukED, LukAB (LukHG)
GCA_014727135.1	ASM1472713v1	Staphylococcus aureus	pt223	2740100	Complete Genome	2020-09-24	PRJNA470993	SAMN12331040	99.67	0.08	2016	USA:New York City	Human	72	CC8	.	.	absent	100	100	100	present	absent	absent	100	99.9	present	99.72	100	present	.	.	absent	.	.	absent	Gamma Hemolysin (HlgABC), LukED, LukAB (LukHG)
GCA_014727155.1	ASM1472715v1	Staphylococcus aureus	pt222	2947925	Complete Genome	2020-09-24	PRJNA470993	SAMN12331039	99.57	0.08	2016	USA:New York City	Human	105	CC5	.	.	absent	100	99.9	99.89	present	absent	absent	100	99.9	present	100	100	present	.	.	absent	.	.	absent	Gamma Hemolysin (HlgABC), LukED, LukAB (LukHG)
GCA_014727175.1	ASM1472717v1	Staphylococcus aureus	pt221	2948374	Complete Genome	2020-09-24	PRJNA470993	SAMN12331038	99.67	0.08	2016	USA:New York City	Human	105	CC5	.	.	absent	100	100	100	present	absent	absent	100	99.9	present	100	100	present	.	.	absent	.	.	absent	Gamma Hemolysin (HlgABC), LukED, LukAB (LukHG)
GCA_014727195.1	ASM1472719v1	Staphylococcus aureus	pt220	2903599	Complete Genome	2020-09-24	PRJNA470993	SAMN12331037	99.67	0.08	2016	USA:New York City	Human	8	CC8	.	.	absent	100	100	100	present	absent	absent	100	100	present	100	100	present	.	.	absent	.	.	absent	Gamma Hemolysin (HlgABC), LukED, LukAB (LukHG)
GCA_014727235.1	ASM1472723v1	Staphylococcus aureus	pt219	2948351	Complete Genome	2020-09-24	PRJNA470993	SAMN12331036	99.67	0.08	2016	USA:New York City	Human	105	CC5	.	.	absent	100	100	100	present	absent	absent	100	99.9	present	100	100	present	.	.	absent	.	.	absent	Gamma Hemolysin (HlgABC), LukED, LukAB (LukHG)
GCA_014727255.1	ASM1472725v1	Staphylococcus aureus	pt218	2903436	Complete Genome	2020-09-24	PRJNA470993	SAMN12331035	99.67	0.08	2016	USA:New York City	Human	8	CC8	100	100	present	100	100	100	present	absent	absent	100	100	present	100	100	present	.	.	absent	.	.	absent	PVL (LukS-PV/lukF-PV), Gamma Hemolysin (HlgABC), LukED, LukAB (LukHG)
GCA_014727275.1	ASM1472727v1	Staphylococcus aureus	pt216	2900168	Complete Genome	2020-09-24	PRJNA470993	SAMN12331033	99.67	0.08	2016	USA:New York City	Human	8	CC8	100	100	present	100	100	100	present	absent	absent	100	100	present	100	100	present	.	.	absent	.	.	absent	PVL (LukS-PV/lukF-PV), Gamma Hemolysin (HlgABC), LukED, LukAB (LukHG)
GCA_014727295.1	ASM1472729v1	Staphylococcus aureus	pt215	2923997	Complete Genome	2020-09-24	PRJNA470993	SAMN12331032	99.67	0.08	2016	USA:New York City	Human	5	CC5	.	.	absent	100	100	100	present	absent	absent	100	99.9	present	100	100	present	.	.	absent	.	.	absent	Gamma Hemolysin (HlgABC), LukED, LukAB (LukHG)
GCA_014727315.1	ASM1472731v1	Staphylococcus aureus	pt213	2957151	Complete Genome	2020-09-24	PRJNA470993	SAMN12331030	99.67	0.64	2016	USA:New York City	Human	105	CC5	.	.	absent	100	100	100	present	absent	absent	100	99.9	present	100	100	present	.	.	absent	.	.	absent	Gamma Hemolysin (HlgABC), LukED, LukAB (LukHG)
GCA_014727335.1	ASM1472733v1	Staphylococcus aureus	pt212	2943527	Complete Genome	2020-09-24	PRJNA470993	SAMN12331029	99.67	0.08	2016	USA:New York City	Human	105	CC5	.	.	absent	100	100	100	present	absent	absent	100	99.9	present	100	100	present	.	.	absent	.	.	absent	Gamma Hemolysin (HlgABC), LukED, LukAB (LukHG)
GCA_014727355.1	ASM1472735v1	Staphylococcus aureus	pt211	2855993	Complete Genome	2020-09-24	PRJNA470993	SAMN12331028	99.67	0.08	2016	USA:New York City	Human	NT	-	.	.	absent	100	100	100	present	absent	absent	100	99.9	present	100	100	present	.	.	absent	.	.	absent	Gamma Hemolysin (HlgABC), LukED, LukAB (LukHG)
GCA_014727375.1	ASM1472737v1	Staphylococcus aureus	pt210	2867064	Complete Genome	2020-09-24	PRJNA470993	SAMN12331027	99.67	0.08	2016	USA:New York City	Human	5	CC5	.	.	absent	100	100	100	present	absent	absent	100	99.9	present	100	100	present	.	.	absent	.	.	absent	Gamma Hemolysin (HlgABC), LukED, LukAB (LukHG)
GCA_014727395.1	ASM1472739v1	Staphylococcus aureus	pt209	2931003	Complete Genome	2020-09-24	PRJNA470993	SAMN12331026	99.67	0.08	2016	USA:New York City	Human	105	CC5	.	.	absent	100	100	100	present	absent	absent	100	99.9	present	100	100	present	.	.	absent	.	.	absent	Gamma Hemolysin (HlgABC), LukED, LukAB (LukHG)
GCA_014727415.1	ASM1472741v1	Staphylococcus aureus	pt208	2775029	Complete Genome	2020-09-24	PRJNA470993	SAMN12331025	99.67	0.08	2016	USA:New York City	Human	30	CC30	.	.	absent	100	99.9	100	present	absent	absent	.	.	absent	100	100	present	.	.	absent	.	.	absent	Gamma Hemolysin (HlgABC), LukAB (LukHG)
GCA_014727435.1	ASM1472743v1	Staphylococcus aureus	pt207	2951028	Complete Genome	2020-09-24	PRJNA470993	SAMN12331024	99.67	0.08	2016	USA:New York City	Human	105	CC5	.	.	absent	100	100	100	present	absent	absent	100	99.9	present	100	100	present	.	.	absent	.	.	absent	Gamma Hemolysin (HlgABC), LukED, LukAB (LukHG)
GCA_014727455.1	ASM1472745v1	Staphylococcus aureus	pt205	2877967	Complete Genome	2020-09-24	PRJNA470993	SAMN12331022	99.67	0.08	2016	USA:New York City	Human	8	CC8	100	100	present	100	100	100	present	absent	absent	100	100	present	100	100	present	.	.	absent	.	.	absent	PVL (LukS-PV/lukF-PV), Gamma Hemolysin (HlgABC), LukED, LukAB (LukHG)
GCA_014727475.1	ASM1472747v1	Staphylococcus aureus	pt204	2948310	Complete Genome	2020-09-24	PRJNA470993	SAMN12331021	99.56	0.08	2016	USA:New York City	Human	105	CC5	.	.	absent	100	100	100	present	absent	absent	100	99.9	present	100	100	present	.	.	absent	.	.	absent	Gamma Hemolysin (HlgABC), LukED, LukAB (LukHG)
GCA_014727495.1	ASM1472749v1	Staphylococcus aureus	pt203	2994957	Complete Genome	2020-09-24	PRJNA470993	SAMN12331020	99.67	0.08	2016	USA:New York City	Human	105	CC5	.	.	absent	100	100	100	present	absent	absent	100	99.9	present	100	100	present	.	.	absent	.	.	absent	Gamma Hemolysin (HlgABC), LukED, LukAB (LukHG)
GCA_014727515.1	ASM1472751v1	Staphylococcus aureus	pt202	2848150	Complete Genome	2020-09-24	PRJNA470993	SAMN12331019	99.67	0.08	2016	USA:New York City	Human	5	CC5	.	.	absent	100	100	100	present	absent	absent	100	99.9	present	100	100	present	.	.	absent	.	.	absent	Gamma Hemolysin (HlgABC), LukED, LukAB (LukHG)
GCA_014727535.1	ASM1472753v1	Staphylococcus aureus	pt196	2922911	Complete Genome	2020-09-24	PRJNA470993	SAMN12331013	99.67	0.08	2016	USA:New York City	Human	105	CC5	.	.	absent	100	100	100	present	absent	absent	100	99.9	present	100	100	present	.	.	absent	.	.	absent	Gamma Hemolysin (HlgABC), LukED, LukAB (LukHG)
GCA_014727555.1	ASM1472755v1	Staphylococcus aureus	pt195	2898458	Complete Genome	2020-09-24	PRJNA470993	SAMN12331012	99.67	0.08	2016	USA:New York City	Human	8	CC8	.	.	absent	100	100	100	present	absent	absent	100	100	present	100	100	present	.	.	absent	.	.	absent	Gamma Hemolysin (HlgABC), LukED, LukAB (LukHG)
GCA_014727575.1	ASM1472757v1	Staphylococcus aureus	pt194	2864869	Complete Genome	2020-09-24	PRJNA470993	SAMN12331011	99.67	0.08	2016	USA:New York City	Human	8	CC8	.	.	absent	100	100	100	present	absent	absent	100	100	present	100	100	present	.	.	absent	.	.	absent	Gamma Hemolysin (HlgABC), LukED, LukAB (LukHG)
GCA_014727595.1	ASM1472759v1	Staphylococcus aureus	pt193	2888314	Complete Genome	2020-09-24	PRJNA470993	SAMN12331010	99.67	0.08	2016	USA:New York City	Human	5	CC5	.	.	absent	100	100	100	present	absent	absent	100	99.9	present	100	100	present	.	.	absent	.	.	absent	Gamma Hemolysin (HlgABC), LukED, LukAB (LukHG)
GCA_014727615.1	ASM1472761v1	Staphylococcus aureus	pt192	2971236	Complete Genome	2020-09-24	PRJNA470993	SAMN12331009	99.67	0.08	2016	USA:New York City	Human	5	CC5	.	.	absent	100	100	100	present	absent	absent	100	99.9	present	100	100	present	.	.	absent	.	.	absent	Gamma Hemolysin (HlgABC), LukED, LukAB (LukHG)
GCA_014727635.1	ASM1472763v1	Staphylococcus aureus	pt191	2848813	Complete Genome	2020-09-24	PRJNA470993	SAMN12331008	99.67	0.08	2016	USA:New York City	Human	8	CC8	.	.	absent	100	100	100	present	absent	absent	100	100	present	100	100	present	.	.	absent	.	.	absent	Gamma Hemolysin (HlgABC), LukED, LukAB (LukHG)
GCA_014727655.1	ASM1472765v1	Staphylococcus aureus	pt189	2831250	Complete Genome	2020-09-24	PRJNA470993	SAMN12331006	99.56	0.08	2016	USA:New York City	Human	8	CC8	100	100	present	100	100	100	present	absent	absent	100	100	present	100	100	present	.	.	absent	.	.	absent	PVL (LukS-PV/lukF-PV), Gamma Hemolysin (HlgABC), LukED, LukAB (LukHG)
GCA_014727675.1	ASM1472767v1	Staphylococcus aureus	pt187	2856793	Complete Genome	2020-09-24	PRJNA470993	SAMN12331004	99.67	0.08	2016	USA:New York City	Human	8	CC8	.	.	absent	100	100	100	present	absent	absent	100	100	present	100	100	present	.	.	absent	.	.	absent	Gamma Hemolysin (HlgABC), LukED, LukAB (LukHG)
GCA_014727695.1	ASM1472769v1	Staphylococcus aureus	pt184	2869199	Complete Genome	2020-09-24	PRJNA470993	SAMN12331001	99.67	0.08	2016	USA:New York City	Human	8	CC8	.	.	absent	100	100	100	present	absent	absent	100	100	present	100	100	present	.	.	absent	.	.	absent	Gamma Hemolysin (HlgABC), LukED, LukAB (LukHG)
GCA_014727715.1	ASM1472771v1	Staphylococcus aureus	pt183	2846205	Complete Genome	2020-09-24	PRJNA470993	SAMN12331000	99.2	0.08	2016	USA:New York City	Human	5	CC5	.	.	absent	100	100	100	present	absent	absent	100	99.8	present	100	100	present	.	.	absent	.	.	absent	Gamma Hemolysin (HlgABC), LukED, LukAB (LukHG)
GCA_014727735.1	ASM1472773v1	Staphylococcus aureus	pt181	2900998	Complete Genome	2020-09-24	PRJNA470993	SAMN12330998	99.67	0.08	2016	USA:New York City	Human	8	CC8	100	100	present	100	100	100	present	absent	absent	100	100	present	100	100	present	.	.	absent	.	.	absent	PVL (LukS-PV/lukF-PV), Gamma Hemolysin (HlgABC), LukED, LukAB (LukHG)
GCA_014727755.1	ASM1472775v1	Staphylococcus aureus	pt180	2899333	Complete Genome	2020-09-24	PRJNA470993	SAMN12330997	99.23	0.08	2016	USA:New York City	Human	8	CC8	100	99.89	present	100	100	99.89	present	absent	absent	100	100	present	100	99.9	present	.	.	absent	.	.	absent	PVL (LukS-PV/lukF-PV), Gamma Hemolysin (HlgABC), LukED, LukAB (LukHG)
GCA_014727775.1	ASM1472777v1	Staphylococcus aureus	pt179	2915628	Complete Genome	2020-09-24	PRJNA470993	SAMN12330996	99.61	0.08	2016	USA:New York City	Human	8	CC8	100	100	present	100	100	100	present	absent	absent	100	100	present	100	100	present	.	.	absent	.	.	absent	PVL (LukS-PV/lukF-PV), Gamma Hemolysin (HlgABC), LukED, LukAB (LukHG)
GCA_014727795.1	ASM1472779v1	Staphylococcus aureus	pt178	2877049	Complete Genome	2020-09-24	PRJNA470993	SAMN12330995	99.67	0.08	2016	USA:New York City	Human	8	CC8	100	100	present	100	100	100	present	absent	absent	100	100	present	100	100	present	.	.	absent	.	.	absent	PVL (LukS-PV/lukF-PV), Gamma Hemolysin (HlgABC), LukED, LukAB (LukHG)
GCA_014728255.1	ASM1472825v1	Staphylococcus aureus	pt177	2989112	Complete Genome	2020-09-24	PRJNA470993	SAMN12330994	99.67	0.08	2016	USA:New York City	Human	105	CC5	.	.	absent	100	100	100	present	absent	absent	100	99.9	present	100	100	present	.	.	absent	.	.	absent	Gamma Hemolysin (HlgABC), LukED, LukAB (LukHG)
GCA_014728415.1	ASM1472841v1	Staphylococcus aureus	pt176	2876923	Complete Genome	2020-09-24	PRJNA470993	SAMN12330993	99.45	0.08	2016	USA:New York City	Human	8	CC8	100	100	present	100	100	100	present	absent	absent	100	100	present	100	100	present	.	.	absent	.	.	absent	PVL (LukS-PV/lukF-PV), Gamma Hemolysin (HlgABC), LukED, LukAB (LukHG)
GCA_014728585.1	ASM1472858v1	Staphylococcus aureus	pt175	2881971	Complete Genome	2020-09-24	PRJNA470993	SAMN12330992	99.56	0.08	2016	USA:New York City	Human	5	CC5	.	.	absent	100	100	100	present	absent	absent	100	99.9	present	100	99.9	present	.	.	absent	.	.	absent	Gamma Hemolysin (HlgABC), LukED, LukAB (LukHG)
GCA_014728725.1	ASM1472872v1	Staphylococcus aureus	pt174	2947048	Complete Genome	2020-09-24	PRJNA470993	SAMN12330991	99.67	0.08	2016	USA:New York City	Human	8	CC8	100	100	present	100	100	100	present	absent	absent	100	100	present	100	100	present	.	.	absent	.	.	absent	PVL (LukS-PV/lukF-PV), Gamma Hemolysin (HlgABC), LukED, LukAB (LukHG)
GCA_014728925.1	ASM1472892v1	Staphylococcus aureus	pt173	2934724	Complete Genome	2020-09-24	PRJNA470993	SAMN12330990	99.67	0.08	2016	USA:New York City	Human	105	CC5	.	.	absent	100	100	100	present	absent	absent	100	99.9	present	100	100	present	.	.	absent	.	.	absent	Gamma Hemolysin (HlgABC), LukED, LukAB (LukHG)
GCA_014729065.1	ASM1472906v1	Staphylococcus aureus	pt172	2846059	Complete Genome	2020-09-24	PRJNA470993	SAMN12330989	99.67	0.08	2016	USA:New York City	Human	5	CC5	.	.	absent	100	100	100	present	absent	absent	100	99.9	present	100	100	present	.	.	absent	.	.	absent	Gamma Hemolysin (HlgABC), LukED, LukAB (LukHG)
GCA_014729215.1	ASM1472921v1	Staphylococcus aureus	pt171	2878408	Complete Genome	2020-09-24	PRJNA470993	SAMN12330988	99.67	0.08	2016	USA:New York City	Human	8	CC8	.	.	absent	100	100	100	present	absent	absent	100	100	present	100	100	present	.	.	absent	.	.	absent	Gamma Hemolysin (HlgABC), LukED, LukAB (LukHG)
GCA_014729385.1	ASM1472938v1	Staphylococcus aureus	pt169	2893556	Complete Genome	2020-09-24	PRJNA470993	SAMN12330986	99.67	0.08	2016	USA:New York City	Human	8	CC8	.	.	absent	100	100	100	present	absent	absent	100	100	present	100	100	present	.	.	absent	.	.	absent	Gamma Hemolysin (HlgABC), LukED, LukAB (LukHG)
GCA_014729535.1	ASM1472953v1	Staphylococcus aureus	pt232	3022365	Complete Genome	2020-09-24	PRJNA470993	SAMN12331049	99.67	0.11	2016	USA:New York City	Human	8	CC8	.	.	absent	100	100	100	present	absent	absent	100	100	present	100	100	present	.	.	absent	.	.	absent	Gamma Hemolysin (HlgABC), LukED, LukAB (LukHG)
GCA_014729655.1	ASM1472965v1	Staphylococcus aureus	pt214	2961182	Complete Genome	2020-09-24	PRJNA470993	SAMN12331031	99.67	0.74	2016	USA:New York City	Human	5	CC5	.	.	absent	100	100	100	present	absent	absent	100	99.9	present	100	100	present	.	.	absent	.	.	absent	Gamma Hemolysin (HlgABC), LukED, LukAB (LukHG)
GCA_014729855.1	ASM1472985v1	Staphylococcus aureus	pt206	2927108	Complete Genome	2020-09-24	PRJNA470993	SAMN12331023	99.67	0.08	2016	USA:New York City	Human	8	CC8	100	100	present	100	100	100	present	absent	absent	100	100	present	100	100	present	.	.	absent	.	.	absent	PVL (LukS-PV/lukF-PV), Gamma Hemolysin (HlgABC), LukED, LukAB (LukHG)
GCA_014730015.1	ASM1473001v1	Staphylococcus aureus	pt185	2844800	Complete Genome	2020-09-24	PRJNA470993	SAMN12331002	99.61	0.08	2016	USA:New York City	Human	5	CC5	.	.	absent	100	100	100	present	absent	absent	100	99.9	present	100	100	present	.	.	absent	.	.	absent	Gamma Hemolysin (HlgABC), LukED, LukAB (LukHG)
GCA_014730155.1	ASM1473015v1	Staphylococcus aureus	pt186	2966170	Complete Genome	2020-09-24	PRJNA470993	SAMN12331003	99.56	0.08	2016	USA:New York City	Human	8	CC8	100	100	present	100	100	100	present	absent	absent	99.89	100	present	100	100	present	.	.	absent	.	.	absent	PVL (LukS-PV/lukF-PV), Gamma Hemolysin (HlgABC), LukED, LukAB (LukHG)
GCA_014730335.1	ASM1473033v1	Staphylococcus aureus	pt170	2796764	Complete Genome	2020-09-24	PRJNA470993	SAMN12330987	98.86	0.08	2016	USA:New York City	Human	NT	-	.	.	absent	100	99.9	100	present	absent	absent	100	99.9	present	100	99.9	present	.	.	absent	.	.	absent	Gamma Hemolysin (HlgABC), LukED, LukAB (LukHG)
GCA_014730395.1	ASM1473039v1	Staphylococcus aureus	PS00099.3	2952515	Complete Genome	2020-09-24	PRJNA470993	SAMN14669450	99.67	0.08	2016	USA:New York City	Human	105	CC5	.	.	absent	100	100	100	present	absent	absent	100	99.9	present	100	100	present	.	.	absent	.	.	absent	Gamma Hemolysin (HlgABC), LukED, LukAB (LukHG)
GCA_014730415.1	ASM1473041v1	Staphylococcus aureus	ER11789.3	2903968	Complete Genome	2020-09-24	PRJNA470993	SAMN14669449	99.67	0.08	2017	USA:New York City	Human	5	CC5	.	.	absent	100	100	100	present	absent	absent	100	99.9	present	100	100	present	.	.	absent	.	.	absent	Gamma Hemolysin (HlgABC), LukED, LukAB (LukHG)
GCA_014730435.1	ASM1473043v1	Staphylococcus aureus	ER11761.3	2952270	Complete Genome	2020-09-24	PRJNA470993	SAMN14669448	99.67	0.08	2017	USA:New York City	Human	105	CC5	.	.	absent	100	100	100	present	absent	absent	100	99.9	present	100	100	present	.	.	absent	.	.	absent	Gamma Hemolysin (HlgABC), LukED, LukAB (LukHG)
GCA_014730455.1	ASM1473045v1	Staphylococcus aureus	ER11544.3	2785546	Complete Genome	2020-09-24	PRJNA470993	SAMN14669446	99.67	0.08	2017	USA:New York City	Human	NT		.	.	absent	100	100	100	present	absent	absent	100	100	present	100	100	present	.	.	absent	.	.	absent	Gamma Hemolysin (HlgABC), LukED, LukAB (LukHG)
GCA_014730475.1	ASM1473047v1	Staphylococcus aureus	ER11558.3	2904442	Complete Genome	2020-09-24	PRJNA470993	SAMN14669447	99.67	0.08	2017	USA:New York City	Human	8	CC8	100	100	present	100	100	100	present	absent	absent	100	100	present	100	100	present	.	.	absent	.	.	absent	PVL (LukS-PV/lukF-PV), Gamma Hemolysin (HlgABC), LukED, LukAB (LukHG)
GCA_014730495.1	ASM1473049v1	Staphylococcus aureus	ER11501.3	2952786	Complete Genome	2020-09-24	PRJNA470993	SAMN14669445	99.67	0.08	2017	USA:New York City	Human	105	CC5	.	.	absent	100	100	100	present	absent	absent	100	99.9	present	100	100	present	.	.	absent	.	.	absent	Gamma Hemolysin (HlgABC), LukED, LukAB (LukHG)
GCA_014730515.1	ASM1473051v1	Staphylococcus aureus	ER11450.3	2960463	Complete Genome	2020-09-24	PRJNA470993	SAMN14669444	99.72	0.08	2017	USA:New York City	Human	8	CC8	100	100	present	100	100	100	present	absent	absent	100	100	present	100	100	present	.	.	absent	.	.	absent	PVL (LukS-PV/lukF-PV), Gamma Hemolysin (HlgABC), LukED, LukAB (LukHG)
GCA_014730535.1	ASM1473053v1	Staphylococcus aureus	ER11327.3	2914018	Complete Genome	2020-09-24	PRJNA470993	SAMN14669443	99.61	0.08	2017	USA:New York City	Human	5	CC5	.	.	absent	100	100	100	present	absent	absent	100	99.9	present	100	100	present	.	.	absent	.	.	absent	Gamma Hemolysin (HlgABC), LukED, LukAB (LukHG)
GCA_014730555.1	ASM1473055v1	Staphylococcus aureus	ER11236.3	2933293	Complete Genome	2020-09-24	PRJNA470993	SAMN14669442	99.67	0.08	2017	USA:New York City	Human	8	CC8	100	100	present	100	100	100	present	absent	absent	100	100	present	100	100	present	.	.	absent	.	.	absent	PVL (LukS-PV/lukF-PV), Gamma Hemolysin (HlgABC), LukED, LukAB (LukHG)
GCA_014730575.1	ASM1473057v1	Staphylococcus aureus	ER11188.3	2843301	Complete Genome	2020-09-24	PRJNA470993	SAMN14669441	99.49	0.1	2017	USA:New York City	Human	6	CC5	.	.	absent	100	100	100	present	absent	absent	100	100	present	99.72	100	present	.	.	absent	.	.	absent	Gamma Hemolysin (HlgABC), LukED, LukAB (LukHG)
GCA_014730595.1	ASM1473059v1	Staphylococcus aureus	ER11063.3	2994627	Complete Genome	2020-09-24	PRJNA470993	SAMN14669440	99.67	0.08	2017	USA:New York City	Human	105	CC5	.	.	absent	100	100	100	present	absent	absent	100	99.9	present	100	100	present	.	.	absent	.	.	absent	Gamma Hemolysin (HlgABC), LukED, LukAB (LukHG)
GCA_014730615.1	ASM1473061v1	Staphylococcus aureus	ER10920.3	2896956	Complete Genome	2020-09-24	PRJNA470993	SAMN14669438	99.67	0.08	2017	USA:New York City	Human	105	CC5	.	.	absent	100	100	100	present	absent	absent	100	99.9	present	100	100	present	.	.	absent	.	.	absent	Gamma Hemolysin (HlgABC), LukED, LukAB (LukHG)
GCA_014730635.1	ASM1473063v1	Staphylococcus aureus	ER11011.3	2860401	Complete Genome	2020-09-24	PRJNA470993	SAMN14669439	99.67	0.08	2017	USA:New York City	Human	72	CC8	.	.	absent	100	100	100	present	absent	absent	100	99.9	present	99.72	100	present	.	.	absent	.	.	absent	Gamma Hemolysin (HlgABC), LukED, LukAB (LukHG)
GCA_014730655.1	ASM1473065v1	Staphylococcus aureus	ER10871.3	2822291	Complete Genome	2020-09-24	PRJNA470993	SAMN14669437	99.67	0.08	2017	USA:New York City	Human	8	CC8	.	.	absent	100	100	100	present	absent	absent	100	100	present	100	100	present	.	.	absent	.	.	absent	Gamma Hemolysin (HlgABC), LukED, LukAB (LukHG)
GCA_014730675.1	ASM1473067v1	Staphylococcus aureus	ER10823.3	2865914	Complete Genome	2020-09-24	PRJNA470993	SAMN14669436	99.67	0.08	2017	USA:New York City	Human	72	CC8	.	.	absent	100	100	100	present	absent	absent	100	99.9	present	99.72	100	present	.	.	absent	.	.	absent	Gamma Hemolysin (HlgABC), LukED, LukAB (LukHG)
GCA_014730695.1	ASM1473069v1	Staphylococcus aureus	ER10741.3	2926167	Complete Genome	2020-09-24	PRJNA470993	SAMN14669435	99.67	0.08	2017	USA:New York City	Human	105	CC5	.	.	absent	100	100	100	present	absent	absent	100	99.9	present	100	100	present	.	.	absent	.	.	absent	Gamma Hemolysin (HlgABC), LukED, LukAB (LukHG)
GCA_014730715.1	ASM1473071v1	Staphylococcus aureus	ER10738.3	2944973	Complete Genome	2020-09-24	PRJNA470993	SAMN14669434	99.56	0.08	2017	USA:New York City	Human	105	CC5	.	.	absent	100	100	100	present	absent	absent	100	99.9	present	100	100	present	.	.	absent	.	.	absent	Gamma Hemolysin (HlgABC), LukED, LukAB (LukHG)
GCA_014730735.1	ASM1473073v1	Staphylococcus aureus	ER10698.3	2876556	Complete Genome	2020-09-24	PRJNA470993	SAMN14669433	99.67	0.08	2017	USA:New York City	Human	8	CC8	.	.	absent	100	100	100	present	absent	absent	100	100	present	100	100	present	.	.	absent	.	.	absent	Gamma Hemolysin (HlgABC), LukED, LukAB (LukHG)
GCA_014730775.1	ASM1473077v1	Staphylococcus aureus	ER10667.3	2942349	Complete Genome	2020-09-24	PRJNA470993	SAMN14669431	99.11	1.2	2017	USA:New York City	Human	8	CC8	100	100	present	100	100	100	present	absent	absent	100	100	present	100	100	present	.	.	absent	.	.	absent	PVL (LukS-PV/lukF-PV), Gamma Hemolysin (HlgABC), LukED, LukAB (LukHG)
GCA_014730795.1	ASM1473079v1	Staphylococcus aureus	ER10678.3	2795873	Complete Genome	2020-09-24	PRJNA470993	SAMN14669432	99.56	0.08	2017	USA:New York City	Human	5	CC5	.	.	absent	100	100	100	present	absent	absent	100	99.9	present	100	100	present	.	.	absent	.	.	absent	Gamma Hemolysin (HlgABC), LukED, LukAB (LukHG)
GCA_014730815.1	ASM1473081v1	Staphylococcus aureus	ER10617.3	2867545	Complete Genome	2020-09-24	PRJNA470993	SAMN14669429	99.56	0.08	2017	USA:New York City	Human	72	CC8	.	.	absent	100	100	100	present	absent	absent	100	99.9	present	99.72	100	present	.	.	absent	.	.	absent	Gamma Hemolysin (HlgABC), LukED, LukAB (LukHG)
GCA_014730835.1	ASM1473083v1	Staphylococcus aureus	ER10638.3	2844628	Complete Genome	2020-09-24	PRJNA470993	SAMN14669430	99.49	0.08	2017	USA:New York City	Human	5	CC5	.	.	absent	100	100	100	present	absent	absent	100	99.9	present	100	100	present	.	.	absent	.	.	absent	Gamma Hemolysin (HlgABC), LukED, LukAB (LukHG)
GCA_014730855.1	ASM1473085v1	Staphylococcus aureus	ER10610.3	2747644	Complete Genome	2020-09-24	PRJNA470993	SAMN14669428	99.67	0.08	2017	USA:New York City	Human	5	CC5	.	.	absent	100	100	100	present	absent	absent	100	99.9	present	100	100	present	.	.	absent	.	.	absent	Gamma Hemolysin (HlgABC), LukED, LukAB (LukHG)
GCA_014730885.1	ASM1473088v1	Staphylococcus aureus	ER10440.3	2844671	Complete Genome	2020-09-24	PRJNA470993	SAMN14669427	99.67	0.08	2017	USA:New York City	Human	5	CC5	.	.	absent	100	100	100	present	absent	absent	100	99.9	present	100	100	present	.	.	absent	.	.	absent	Gamma Hemolysin (HlgABC), LukED, LukAB (LukHG)
GCA_014730905.1	ASM1473090v1	Staphylococcus aureus	ER10312.3	2764821	Complete Genome	2020-09-24	PRJNA470993	SAMN14669426	97.64	0.08	2017	USA:New York City	Human	20	-	.	.	absent	99.89	100	100	present	absent	absent	100	99.9	present	99.72	99.8	present	.	.	absent	.	.	absent	Gamma Hemolysin (HlgABC), LukED, LukAB (LukHG)
GCA_014730925.1	ASM1473092v1	Staphylococcus aureus	ER10292.3	2876144	Complete Genome	2020-09-24	PRJNA470993	SAMN14669425	99.12	0.08	2017	USA:New York City	Human	8	CC8	.	.	absent	100	100	100	present	absent	absent	100	100	present	100	100	present	.	.	absent	.	.	absent	Gamma Hemolysin (HlgABC), LukED, LukAB (LukHG)
GCA_014730945.1	ASM1473094v1	Staphylococcus aureus	ER10269.3	2793657	Complete Genome	2020-09-24	PRJNA470993	SAMN14669424	98.37	0.1	2017	USA:New York City	Human	6	CC5	.	.	absent	100	100	99.89	present	absent	absent	100	100	present	99.72	100	present	.	.	absent	.	.	absent	Gamma Hemolysin (HlgABC), LukED, LukAB (LukHG)
GCA_014730965.1	ASM1473096v1	Staphylococcus aureus	ER10234.3	2887780	Complete Genome	2020-09-24	PRJNA470993	SAMN14669423	99.4	0.08	2017	USA:New York City	Human	8	CC8	.	.	absent	100	100	100	present	absent	absent	100	100	present	100	99.9	present	.	.	absent	.	.	absent	Gamma Hemolysin (HlgABC), LukED, LukAB (LukHG)
GCA_014730985.1	ASM1473098v1	Staphylococcus aureus	ER10193.3	2948724	Complete Genome	2020-09-24	PRJNA470993	SAMN14669422	99.67	0.08	2017	USA:New York City	Human	105	CC5	.	.	absent	100	100	100	present	absent	absent	100	99.9	present	100	100	present	.	.	absent	.	.	absent	Gamma Hemolysin (HlgABC), LukED, LukAB (LukHG)
GCA_014731005.1	ASM1473100v1	Staphylococcus aureus	ER10115.3	2931890	Complete Genome	2020-09-24	PRJNA470993	SAMN14669420	98.93	0.11	2017	USA:New York City	Human	5	CC5	.	.	absent	99.89	100	100	present	absent	absent	100	99.9	present	100	100	present	.	.	absent	.	.	absent	Gamma Hemolysin (HlgABC), LukED, LukAB (LukHG)
GCA_014731025.1	ASM1473102v1	Staphylococcus aureus	ER10158.3	2815883	Complete Genome	2020-09-24	PRJNA470993	SAMN14669421	99.67	0.08	2017	USA:New York City	Human	87	-	.	.	absent	100	100	100	present	absent	absent	.	.	absent	100	100	present	.	.	absent	.	.	absent	Gamma Hemolysin (HlgABC), LukAB (LukHG)
GCA_014731045.1	ASM1473104v1	Staphylococcus aureus	ER10066.3	2889000	Complete Genome	2020-09-24	PRJNA470993	SAMN14669419	99.56	0.08	2017	USA:New York City	Human	8	CC8	100	99.89	present	100	100	100	present	absent	absent	100	100	present	100	100	present	.	.	absent	.	.	absent	PVL (LukS-PV/lukF-PV), Gamma Hemolysin (HlgABC), LukED, LukAB (LukHG)
GCA_014731065.1	ASM1473106v1	Staphylococcus aureus	ER09994.3	2924484	Complete Genome	2020-09-24	PRJNA470993	SAMN14669418	99.53	0.08	2017	USA:New York City	Human	8	CC8	100	100	present	100	100	100	present	absent	absent	100	100	present	100	100	present	.	.	absent	.	.	absent	PVL (LukS-PV/lukF-PV), Gamma Hemolysin (HlgABC), LukED, LukAB (LukHG)
GCA_014731085.1	ASM1473108v1	Staphylococcus aureus	ER09971.3	2956137	Complete Genome	2020-09-24	PRJNA470993	SAMN14669417	99.67	0.08	2017	USA:New York City	Human	5	CC5	.	.	absent	100	100	100	present	absent	absent	100	99.9	present	100	100	present	.	.	absent	.	.	absent	Gamma Hemolysin (HlgABC), LukED, LukAB (LukHG)
GCA_014731105.1	ASM1473110v1	Staphylococcus aureus	ER09970.3	2923224	Complete Genome	2020-09-24	PRJNA470993	SAMN14669416	99.67	0.08	2017	USA:New York City	Human	8	CC8	100	100	present	100	100	100	present	absent	absent	99.89	100	present	100	100	present	.	.	absent	.	.	absent	PVL (LukS-PV/lukF-PV), Gamma Hemolysin (HlgABC), LukED, LukAB (LukHG)
GCA_014731125.1	ASM1473112v1	Staphylococcus aureus	ER09911.3	2949157	Complete Genome	2020-09-24	PRJNA470993	SAMN14669415	99.67	0.08	2017	USA:New York City	Human	105	CC5	.	.	absent	100	100	100	present	absent	absent	100	99.9	present	100	100	present	.	.	absent	.	.	absent	Gamma Hemolysin (HlgABC), LukED, LukAB (LukHG)
GCA_014731145.1	ASM1473114v1	Staphylococcus aureus	ER09835.3	2904541	Complete Genome	2020-09-24	PRJNA470993	SAMN14669414	99.61	0.08	2017	USA:New York City	Human	8	CC8	100	100	present	100	100	100	present	absent	absent	99.89	100	present	100	100	present	.	.	absent	.	.	absent	PVL (LukS-PV/lukF-PV), Gamma Hemolysin (HlgABC), LukED, LukAB (LukHG)
GCA_014731165.1	ASM1473116v1	Staphylococcus aureus	ER09772.3	2989423	Complete Genome	2020-09-24	PRJNA470993	SAMN14669413	99.45	0.08	2017	USA:New York City	Human	105	CC5	.	.	absent	100	100	99.89	present	absent	absent	100	99.8	present	100	100	present	.	.	absent	.	.	absent	Gamma Hemolysin (HlgABC), LukED, LukAB (LukHG)
GCA_014731185.1	ASM1473118v1	Staphylococcus aureus	ER09761.3	2930342	Complete Genome	2020-09-24	PRJNA470993	SAMN14669412	99.56	0.08	2017	USA:New York City	Human	8	CC8	.	.	absent	100	100	100	present	absent	absent	100	100	present	100	100	present	.	.	absent	.	.	absent	Gamma Hemolysin (HlgABC), LukED, LukAB (LukHG)
GCA_014731205.1	ASM1473120v1	Staphylococcus aureus	ER09706.3	2983788	Complete Genome	2020-09-24	PRJNA470993	SAMN14669411	99.67	0.08	2017	USA:New York City	Human	105	CC5	.	.	absent	100	100	100	present	absent	absent	100	99.9	present	100	100	present	.	.	absent	.	.	absent	Gamma Hemolysin (HlgABC), LukED, LukAB (LukHG)
GCA_014731235.1	ASM1473123v1	Staphylococcus aureus	ER09690.3	2840101	Complete Genome	2020-09-24	PRJNA470993	SAMN14669410	99.67	0.08	2017	USA:New York City	Human	105	CC5	.	.	absent	100	100	100	present	absent	absent	100	99.9	present	100	100	present	.	.	absent	.	.	absent	Gamma Hemolysin (HlgABC), LukED, LukAB (LukHG)
GCA_014731355.1	ASM1473135v1	Staphylococcus aureus	ER09654.3	2921870	Complete Genome	2020-09-24	PRJNA470993	SAMN14669409	99.61	0.08	2017	USA:New York City	Human	105	CC5	.	.	absent	100	100	99.89	present	absent	absent	100	99.9	present	100	100	present	.	.	absent	.	.	absent	Gamma Hemolysin (HlgABC), LukED, LukAB (LukHG)
GCA_014731415.1	ASM1473141v1	Staphylococcus aureus	ER09615.3	2892956	Complete Genome	2020-09-24	PRJNA470993	SAMN14669408	99.67	0.08	2017	USA:New York City	Human	8	CC8	.	.	absent	100	100	100	present	absent	absent	100	100	present	100	100	present	.	.	absent	.	.	absent	Gamma Hemolysin (HlgABC), LukED, LukAB (LukHG)
GCA_014731435.1	ASM1473143v1	Staphylococcus aureus	ER09494.3	2985404	Complete Genome	2020-09-24	PRJNA470993	SAMN14669406	99.67	0.11	2017	USA:New York City	Human	8	CC8	.	.	absent	100	100	100	present	absent	absent	100	100	present	100	100	present	.	.	absent	.	.	absent	Gamma Hemolysin (HlgABC), LukED, LukAB (LukHG)
GCA_014731455.1	ASM1473145v1	Staphylococcus aureus	ER09515.3	2952164	Complete Genome	2020-09-24	PRJNA470993	SAMN14669407	99.67	0.08	2017	USA:New York City	Human	105	CC5	.	.	absent	100	100	100	present	absent	absent	100	99.9	present	100	100	present	.	.	absent	.	.	absent	Gamma Hemolysin (HlgABC), LukED, LukAB (LukHG)
GCA_014731475.1	ASM1473147v1	Staphylococcus aureus	ER09453.3	2827163	Complete Genome	2020-09-24	PRJNA470993	SAMN14669405	99.67	0.08	2017	USA:New York City	Human	22	CC22	.	.	absent	99.89	100	100	present	absent	absent	.	.	absent	99.72	100	present	.	.	absent	.	.	absent	Gamma Hemolysin (HlgABC), LukAB (LukHG)
GCA_014731495.1	ASM1473149v1	Staphylococcus aureus	ER09403.3	3031012	Complete Genome	2020-09-24	PRJNA470993	SAMN14669404	99.67	0.08	2017	USA:New York City	Human	8	CC8	.	.	absent	100	100	100	present	absent	absent	100	100	present	100	100	present	.	.	absent	.	.	absent	Gamma Hemolysin (HlgABC), LukED, LukAB (LukHG)
GCA_014731515.1	ASM1473151v1	Staphylococcus aureus	ER09362.3	2903959	Complete Genome	2020-09-24	PRJNA470993	SAMN14669403	99.67	0.08	2017	USA:New York City	Human	8	CC8	100	100	present	100	100	100	present	absent	absent	99.89	100	present	100	100	present	.	.	absent	.	.	absent	PVL (LukS-PV/lukF-PV), Gamma Hemolysin (HlgABC), LukED, LukAB (LukHG)
GCA_014731535.1	ASM1473153v1	Staphylococcus aureus	ER09275.3	2990820	Complete Genome	2020-09-24	PRJNA470993	SAMN14669402	99.47	0.08	2017	USA:New York City	Human	105	CC5	.	.	absent	100	100	99.89	present	absent	absent	100	99.9	present	100	100	present	.	.	absent	.	.	absent	Gamma Hemolysin (HlgABC), LukED, LukAB (LukHG)
GCA_014731555.1	ASM1473155v1	Staphylococcus aureus	ER09245.3	2985373	Complete Genome	2020-09-24	PRJNA470993	SAMN14669401	99.56	0.11	2017	USA:New York City	Human	8	CC8	.	.	absent	100	100	100	present	absent	absent	100	100	present	100	100	present	.	.	absent	.	.	absent	Gamma Hemolysin (HlgABC), LukED, LukAB (LukHG)
GCA_014731655.1	ASM1473165v1	Staphylococcus aureus	ER09228.3	2834744	Complete Genome	2020-09-24	PRJNA470993	SAMN14669400	99.63	0.08	2017	USA:New York City	Human	5	CC5	.	.	absent	100	100	100	present	absent	absent	100	99.9	present	100	100	present	.	.	absent	.	.	absent	Gamma Hemolysin (HlgABC), LukED, LukAB (LukHG)
GCA_014731695.1	ASM1473169v1	Staphylococcus aureus	ER09164.3	2929248	Complete Genome	2020-09-24	PRJNA470993	SAMN14669399	99.67	0.08	2017	USA:New York City	Human	105	CC5	.	.	absent	100	100	100	present	absent	absent	100	99.9	present	100	100	present	.	.	absent	.	.	absent	Gamma Hemolysin (HlgABC), LukED, LukAB (LukHG)
GCA_014731715.1	ASM1473171v1	Staphylococcus aureus	ER09158.3	2784433	Complete Genome	2020-09-24	PRJNA470993	SAMN14669398	99.56	0.08	2017	USA:New York City	Human	5	CC5	.	.	absent	100	100	100	present	absent	absent	100	99.9	present	100	100	present	.	.	absent	.	.	absent	Gamma Hemolysin (HlgABC), LukED, LukAB (LukHG)
GCA_014731735.1	ASM1473173v1	Staphylococcus aureus	ER09113.3	2864214	Complete Genome	2020-09-24	PRJNA470993	SAMN14669397	99.67	0.08	2017	USA:New York City	Human	88	-	100	100	present	100	100	100	present	absent	absent	100	99.9	present	99.72	100	present	.	.	absent	.	.	absent	PVL (LukS-PV/lukF-PV), Gamma Hemolysin (HlgABC), LukED, LukAB (LukHG)
GCA_014731755.1	ASM1473175v1	Staphylococcus aureus	ER09001.3	2826005	Complete Genome	2020-09-24	PRJNA470993	SAMN14669396	99.67	0.08	2017	USA:New York City	Human	1472	CC30	.	.	absent	100	99.9	100	present	absent	absent	.	.	absent	100	100	present	.	.	absent	.	.	absent	Gamma Hemolysin (HlgABC), LukAB (LukHG)
GCA_014731775.1	ASM1473177v1	Staphylococcus aureus	ER08597.3	2969479	Complete Genome	2020-09-24	PRJNA470993	SAMN14669395	99.09	0.08	2017	USA:New York City	Human	8	CC8	100	99.89	present	100	100	100	present	absent	absent	99.89	100	present	100	99.9	present	.	.	absent	.	.	absent	PVL (LukS-PV/lukF-PV), Gamma Hemolysin (HlgABC), LukED, LukAB (LukHG)
GCA_014731815.1	ASM1473181v1	Staphylococcus aureus	ER08181.3	2904339	Complete Genome	2020-09-24	PRJNA470993	SAMN14669393	99.67	0.08	2017	USA:New York City	Human	8	CC8	100	100	present	100	100	100	present	absent	absent	100	100	present	99.91	100	present	.	.	absent	.	.	absent	PVL (LukS-PV/lukF-PV), Gamma Hemolysin (HlgABC), LukED, LukAB (LukHG)
GCA_014731835.1	ASM1473183v1	Staphylococcus aureus	ER07791.3	2921232	Complete Genome	2020-09-24	PRJNA470993	SAMN14669392	99.67	0.08	2017	USA:New York City	Human	105	CC5	.	.	absent	100	100	100	present	absent	absent	100	99.9	present	100	100	present	.	.	absent	.	.	absent	Gamma Hemolysin (HlgABC), LukED, LukAB (LukHG)
GCA_014731855.1	ASM1473185v1	Staphylococcus aureus	ER07191.3	2968448	Complete Genome	2020-09-24	PRJNA470993	SAMN14669391	99.67	0.08	2016	USA:New York City	Human	105	CC5	.	.	absent	100	100	100	present	absent	absent	100	99.9	present	100	100	present	.	.	absent	.	.	absent	Gamma Hemolysin (HlgABC), LukED, LukAB (LukHG)
GCA_014731875.1	ASM1473187v1	Staphylococcus aureus	ER07131.3	2954042	Complete Genome	2020-09-24	PRJNA470993	SAMN14669390	99.67	0.08	2016	USA:New York City	Human	105	CC5	.	.	absent	100	100	100	present	absent	absent	100	99.9	present	100	100	present	.	.	absent	.	.	absent	Gamma Hemolysin (HlgABC), LukED, LukAB (LukHG)
GCA_014731895.1	ASM1473189v1	Staphylococcus aureus	ER06977.3	2942738	Complete Genome	2020-09-24	PRJNA470993	SAMN14669389	99.67	0.08	2016	USA:New York City	Human	5	CC5	.	.	absent	100	100	100	present	absent	absent	100	99.9	present	100	100	present	.	.	absent	.	.	absent	Gamma Hemolysin (HlgABC), LukED, LukAB (LukHG)
GCA_014731915.1	ASM1473191v1	Staphylococcus aureus	ER06690.3	2819617	Complete Genome	2020-09-24	PRJNA470993	SAMN14669388	99.67	0.36	2016	USA:New York City	Human	1	CC1	.	.	absent	100	100	100	present	absent	absent	100	100	present	99.72	100	present	.	.	absent	.	.	absent	Gamma Hemolysin (HlgABC), LukED, LukAB (LukHG)
GCA_014731935.1	ASM1473193v1	Staphylococcus aureus	ER06503.3	2947755	Complete Genome	2020-09-24	PRJNA470993	SAMN14669387	99.67	0.08	2016	USA:New York City	Human	8	CC8	100	100	present	100	100	100	present	absent	absent	100	100	present	100	100	present	.	.	absent	.	.	absent	PVL (LukS-PV/lukF-PV), Gamma Hemolysin (HlgABC), LukED, LukAB (LukHG)
GCA_014731955.1	ASM1473195v1	Staphylococcus aureus	ER06206.3	2936080	Complete Genome	2020-09-24	PRJNA470993	SAMN14669386	99.67	0.08	2016	USA:New York City	Human	8	CC8	100	99.89	present	100	100	100	present	absent	absent	100	100	present	100	100	present	.	.	absent	.	.	absent	PVL (LukS-PV/lukF-PV), Gamma Hemolysin (HlgABC), LukED, LukAB (LukHG)
GCA_014731975.1	ASM1473197v1	Staphylococcus aureus	ER05797.3	2990873	Complete Genome	2020-09-24	PRJNA470993	SAMN14669385	99.67	0.08	2016	USA:New York City	Human	105	CC5	.	.	absent	100	100	100	present	absent	absent	100	99.9	present	100	100	present	.	.	absent	.	.	absent	Gamma Hemolysin (HlgABC), LukED, LukAB (LukHG)
GCA_014731995.1	ASM1473199v1	Staphylococcus aureus	ER05686.3	2950251	Complete Genome	2020-09-24	PRJNA470993	SAMN14669384	99.67	0.08	2016	USA:New York City	Human	105	CC5	.	.	absent	100	100	100	present	absent	absent	100	99.9	present	100	100	present	.	.	absent	.	.	absent	Gamma Hemolysin (HlgABC), LukED, LukAB (LukHG)
GCA_014732015.1	ASM1473201v1	Staphylococcus aureus	ER05682.3	2949887	Complete Genome	2020-09-24	PRJNA470993	SAMN14669383	99.67	0.08	2016	USA:New York City	Human	105	CC5	.	.	absent	100	100	100	present	absent	absent	100	99.9	present	100	100	present	.	.	absent	.	.	absent	Gamma Hemolysin (HlgABC), LukED, LukAB (LukHG)
GCA_014732035.1	ASM1473203v1	Staphylococcus aureus	ER05532.3	2807389	Complete Genome	2020-09-24	PRJNA470993	SAMN14669382	99.67	0.08	2016	USA:New York City	Human	4317	CC8	.	.	absent	100	100	100	present	absent	absent	100	100	present	100	100	present	.	.	absent	.	.	absent	Gamma Hemolysin (HlgABC), LukED, LukAB (LukHG)
GCA_014732055.1	ASM1473205v1	Staphylococcus aureus	ER05322.3	2897001	Complete Genome	2020-09-24	PRJNA470993	SAMN14669381	99.67	0.08	2016	USA:New York City	Human	5	CC5	.	.	absent	100	100	100	present	absent	absent	100	99.9	present	100	100	present	.	.	absent	.	.	absent	Gamma Hemolysin (HlgABC), LukED, LukAB (LukHG)
GCA_014732075.1	ASM1473207v1	Staphylococcus aureus	ER04648.3	2927779	Complete Genome	2020-09-24	PRJNA470993	SAMN14669380	99.67	0.08	2016	USA:New York City	Human	8	CC8	100	100	present	100	100	100	present	absent	absent	100	100	present	100	100	present	.	.	absent	.	.	absent	PVL (LukS-PV/lukF-PV), Gamma Hemolysin (HlgABC), LukED, LukAB (LukHG)
GCA_014794145.1	ASM1479414v1	Staphylococcus aureus	pt217	2933411	Complete Genome	2020-09-29	PRJNA470993	SAMN12331034	99.67	0.08	2016	USA:New York City	Human	105	CC5	.	.	absent	100	100	100	present	absent	absent	100	99.9	present	100	100	present	.	.	absent	.	.	absent	Gamma Hemolysin (HlgABC), LukED, LukAB (LukHG)
GCA_014844155.1	ASM1484415v1	Staphylococcus aureus	18082	2747028	Complete Genome	2020-10-05	PRJNA553849	SAMN12252225	99.67	0.08	2018	China	Human	398	-	.	.	absent	100	100	100	present	absent	absent	.	.	absent	100	100	present	.	.	absent	.	.	absent	Gamma Hemolysin (HlgABC), LukAB (LukHG)
GCA_014876755.1	ASM1487675v1	Staphylococcus aureus	MVF-7	2755024	Complete Genome	2020-10-11	PRJEB30965	SAMEA5243365	98.2	0.35	1982	Spain	Animal	4581	-	.	.	absent	.	100	100	absent	absent	Present	99.89	99.9	present	100	100	present	.	.	absent	.	.	absent	Gamma Hemolysin (HlgCB), LukED, LukAB (LukHG)
GCA_015219885.1	ASM1521988v1	Staphylococcus aureus	MRSA - AMRF 4	2917593	Complete Genome	2020-11-03	PRJNA547699	SAMN11974903	99.64	0.08	NA	India:Madurai	Human	2066	-	100	100	present	100	100	100	present	absent	absent	100	99.9	present	99.72	100	present	.	.	absent	.	.	absent	PVL (LukS-PV/lukF-PV), Gamma Hemolysin (HlgABC), LukED, LukAB (LukHG)
GCA_015219905.1	ASM1521990v1	Staphylococcus aureus	MRSA - AMRF 5	2941588	Complete Genome	2020-11-03	PRJNA547699	SAMN11974904	99.67	0.08	NA	India:Madurai	Human	772	CC1	100	100	present	100	100	100	present	absent	absent	.	.	absent	99.72	100	present	.	.	absent	.	.	absent	PVL (LukS-PV/lukF-PV), Gamma Hemolysin (HlgABC), LukAB (LukHG)
GCA_015219925.1	ASM1521992v1	Staphylococcus aureus	MRSA - AMRF 6	2892675	Complete Genome	2020-11-03	PRJNA547699	SAMN11974905	99.67	0.08	NA	India:Madurai	Human	2066	-	100	100	present	100	100	100	present	absent	absent	100	99.9	present	99.72	100	present	.	.	absent	.	.	absent	PVL (LukS-PV/lukF-PV), Gamma Hemolysin (HlgABC), LukED, LukAB (LukHG)
GCA_015220695.1	ASM1522069v1	Staphylococcus aureus	MRSA - AMRF 3	2853272	Complete Genome	2020-11-03	PRJNA547699	SAMN11974902	99.54	0.64	NA	India:Madurai	Human	772	CC1	.	.	absent	100	100	100	present	absent	absent	.	.	absent	99.72	100	present	.	.	absent	.	.	absent	Gamma Hemolysin (HlgABC), LukAB (LukHG)
GCA_015244035.1	ASM1524403v1	Staphylococcus aureus	WH52	2842754	Complete Genome	2020-11-05	PRJNA658738	SAMN15887715	99.67	0.08	2018	China	Human	630	CC8	.	.	absent	100	100	100	present	absent	absent	99.89	100	present	100	100	present	.	.	absent	.	.	absent	Gamma Hemolysin (HlgABC), LukED, LukAB (LukHG)
GCA_015290965.1	ASM1529096v1	Staphylococcus aureus	WMC_NY	2826257	Complete Genome	2020-11-09	PRJNA672694	SAMN16574825	99.44	0.08	2018	USA: New York, Westchester Medical Center	Human	NT	-	.	.	absent	100	100	100	present	absent	absent	100	99.9	present	100	100	present	.	.	absent	.	.	absent	Gamma Hemolysin (HlgABC), LukED, LukAB (LukHG)
GCA_015475575.1	ASM1547557v1	Staphylococcus aureus LAC	LAC	2877525	Complete Genome	2020-11-13	PRJNA639565	SAMN15239172	99.67	0.08	NA	NA	Human	8	CC8	100	100	present	100	100	100	present	absent	absent	100	100	present	100	100	present	.	.	absent	.	.	absent	PVL (LukS-PV/lukF-PV), Gamma Hemolysin (HlgABC), LukED, LukAB (LukHG)
GCA_015732455.1	ASM1573245v1	Staphylococcus aureus	MSSA01	2792190	Complete Genome	2020-12-03	PRJNA662727	SAMN16093280	99.56	0.08	2019	USA: Pennsylvania	Human	582	CC15	.	.	absent	100	100	100	present	absent	absent	100	99.9	present	100	100	present	.	.	absent	.	.	absent	Gamma Hemolysin (HlgABC), LukED, LukAB (LukHG)
GCA_015767475.1	ASM1576747v1	Staphylococcus aureus	DG36	2755848	Complete Genome	2020-12-06	PRJNA680209	SAMN16872357	99.67	0.08	2008	Germany	Animal	9	CC1	.	.	absent	100	100	100	present	absent	absent	.	.	absent	100	100	present	.	.	absent	.	.	absent	Gamma Hemolysin (HlgABC), LukAB (LukHG)
GCA_015767495.1	ASM1576749v1	Staphylococcus aureus	GDC6P096P	2885697	Complete Genome	2020-12-06	PRJNA680203	SAMN16871896	99.67	0.08	2016	China:Guangdong	Animal	398	-	.	.	absent	100	100	100	present	absent	absent	.	.	absent	100	100	present	.	.	absent	.	.	absent	Gamma Hemolysin (HlgABC), LukAB (LukHG)
GCA_015774815.1	ASM1577481v1	Staphylococcus aureus	AR39_O1_merpol	2731537	Complete Genome	2020-12-07	PRJNA679188	SAMN16825855	99.67	0.22	2015	United Kingdom: Scotland, Isle of Arran	Animal	133	-	.	.	absent	99.89	99.9	100	present	absent	absent	100	100	present	100	100	present	.	.	absent	.	.	absent	Gamma Hemolysin (HlgABC), LukED, LukAB (LukHG)
GCA_015774835.1	ASM1577483v1	Staphylococcus aureus	JW31330_O1_dhc	2726471	Complete Genome	2020-12-07	PRJNA679188	SAMN16825853	99.67	0.08	2015	Jersey	Animal	49	-	.	.	absent	100	100	100	present	absent	absent	100	99.9	present	100	100	present	100	100	present	.	.	absent	Gamma Hemolysin (HlgABC), LukED, LukAB (LukHG), LukMF'
GCA_015774855.1	ASM1577485v1	Staphylococcus aureus	JW_comp_novo	2738766	Complete Genome	2020-12-07	PRJNA679188	SAMN16825854	99.67	0.08	2015	Jersey	Animal	49	-	.	.	absent	100	100	100	present	absent	absent	100	99.9	present	100	100	present	.	.	absent	.	.	absent	Gamma Hemolysin (HlgABC), LukED, LukAB (LukHG)
GCA_015999445.1	ASM1599944v1	Staphylococcus aureus	GDY8P96A	2879366	Complete Genome	2020-12-13	PRJNA672350	SAMN16563685	99.67	0.35	2019	China:Guangdong	Animal	1	CC1	.	.	absent	100	100	100	present	absent	absent	100	100	present	99.72	100	present	.	.	absent	.	.	absent	Gamma Hemolysin (HlgABC), LukED, LukAB (LukHG)
GCA_016065215.1	ASM1606521v1	Staphylococcus aureus	CC1153-MRSA	2827195	Complete Genome	2020-12-15	PRJNA679156	SAMN16824906	99.67	0.1	2018	United Arab Emirates: Dubai	Human	1153	CC97	100	100	present	100	100	100	present	absent	absent	100	100	present	99.72	100	present	.	.	absent	.	.	absent	PVL (LukS-PV/lukF-PV), Gamma Hemolysin (HlgABC), LukED, LukAB (LukHG)
GCA_016413705.1	ASM1641370v1	Staphylococcus aureus	ncr_155_F133	2852758	Complete Genome	2020-12-28	PRJNA686248	SAMN17109638	99.67	0.08	2019	Comoros	Animal	1	CC1	.	.	absent	100	100	100	present	absent	absent	100	100	present	99.72	100	present	.	.	absent	.	.	absent	Gamma Hemolysin (HlgABC), LukED, LukAB (LukHG)
GCA_016413725.1	ASM1641372v1	Staphylococcus aureus	nan_175_F371_ch	2831245	Complete Genome	2020-12-28	PRJNA686248	SAMN17109637	99.67	0.1	2019	Comoros	Animal	3926	CC1	.	.	absent	100	100	100	present	absent	absent	100	99.9	present	100	100	present	.	.	absent	.	.	absent	Gamma Hemolysin (HlgABC), LukED, LukAB (LukHG)
GCA_016415205.2	ASM1641520v2	Staphylococcus aureus	30366_IOW744N4	2775300	Complete Genome	2021-02-25	PRJNA679188	SAMN16825736	99.67	0.08	2015	United Kingdom: Isle of Wight	Animal	1957	-	.	.	absent	100	100	100	present	absent	absent	100	99.9	present	100	100	present	100	100	present	.	.	absent	Gamma Hemolysin (HlgABC), LukED, LukAB (LukHG), LukMF'
GCA_016496025.1	ASM1649602v1	Staphylococcus aureus	WH39	2893747	Complete Genome	2021-01-05	PRJNA657972	SAMN15854353	99.67	0.08	2018	China	Human	NT	-	.	.	absent	100	100	100	present	absent	absent	.	.	absent	100	100	present	.	.	absent	.	.	absent	Gamma Hemolysin (HlgABC), LukAB (LukHG)
GCA_016591995.1	ASM1659199v1	Staphylococcus aureus	834	2863321	Complete Genome	2020-12-09	PRJDB10786	SAMD00258402	99.67	0.08	1985	Japan:Hokkaido, Sapporo city	Human	5	CC5	.	.	absent	100	100	100	present	absent	absent	100	99.9	present	100	100	present	.	.	absent	.	.	absent	Gamma Hemolysin (HlgABC), LukED, LukAB (LukHG)
GCA_016727585.1	ASM1672758v1	Staphylococcus aureus	FDAARGOS_1086	2776467	Complete Genome	2021-01-20	PRJNA231221	SAMN16357255	99.67	0.1	NA	Germany:Langen	NA	6	CC5	.	.	absent	100	100	100	present	absent	absent	100	100	present	99.72	100	present	.	.	absent	.	.	absent	Gamma Hemolysin (HlgABC), LukED, LukAB (LukHG)
GCA_016889145.1	ASM1688914v1	Staphylococcus aureus	FDAARGOS_1246	2891871	Complete Genome	2021-02-15	PRJNA231221	SAMN16357388	99.67	0.08	NA	USA:MD	NA	8	CC8	100	100	present	100	100	100	present	absent	absent	100	100	present	100	100	present	.	.	absent	.	.	absent	PVL (LukS-PV/lukF-PV), Gamma Hemolysin (HlgABC), LukED, LukAB (LukHG)
GCA_016889945.1	ASM1688994v1	Staphylococcus aureus	FDAARGOS_1245	2888765	Complete Genome	2021-02-15	PRJNA231221	SAMN16357387	99.67	0.08	NA	USA:MD	NA	8	CC8	100	100	present	100	100	100	present	absent	absent	100	100	present	100	100	present	.	.	absent	.	.	absent	PVL (LukS-PV/lukF-PV), Gamma Hemolysin (HlgABC), LukED, LukAB (LukHG)
GCA_016894285.1	ASM1689428v1	Staphylococcus aureus	014S_SA	2817485	Complete Genome	2021-02-16	PRJNA641487	SAMN15354353	99.67	0.1	2018	Samoa	Human	25	-	100	100	present	100	100	100	present	absent	absent	100	99.9	present	99.72	100	present	.	.	absent	.	.	absent	PVL (LukS-PV/lukF-PV), Gamma Hemolysin (HlgABC), LukED, LukAB (LukHG)
GCA_017088185.1	ASM1708818v1	Staphylococcus aureus	WBG7583	2820417	Complete Genome	2021-03-01	PRJNA703736	SAMN14225423	97.89	0.12	1995	Australia: remote Western Australia	NA	8	CC8	.	.	absent	99.78	99.9	100	present	absent	absent	99.79	99.9	present	99.81	99.8	present	.	.	absent	.	.	absent	Gamma Hemolysin (HlgABC), LukED, LukAB (LukHG)
GCA_017088305.1	ASM1708830v1	Staphylococcus aureus	WBG8287	2801457	Complete Genome	2021-03-01	PRJNA703736	SAMN14225426	99.67	0.08	1995	Australia: Royal Perth Hospital, WA	NA	1	CC1	.	.	absent	100	100	100	present	absent	absent	100	100	present	99.72	100	present	.	.	absent	.	.	absent	Gamma Hemolysin (HlgABC), LukED, LukAB (LukHG)
GCA_017088385.1	ASM1708838v1	Staphylococcus aureus	WBG8366	2791509	Complete Genome	2021-03-01	PRJNA703736	SAMN14225473	99.67	0.17	1995	Australia: remote Western Australia	NA	78	-	.	.	absent	100	100	100	present	absent	absent	100	99.9	present	99.72	100	present	.	.	absent	.	.	absent	Gamma Hemolysin (HlgABC), LukED, LukAB (LukHG)
GCA_017161095.1	ASM1716109v1	Staphylococcus aureus	MEI001	2746973	Complete Genome	2021-03-03	PRJNA591785	SAMN13388595	99.67	0.08	2019	Switzerland: Bern	Human	97	CC97	.	.	absent	100	100	100	present	absent	absent	100	99.9	present	99.72	100	present	.	.	absent	.	.	absent	Gamma Hemolysin (HlgABC), LukED, LukAB (LukHG)
GCA_017798245.1	ASM1779824v1	Staphylococcus aureus	KZN	2809270	Complete Genome	2021-04-06	PRJNA657413	SAMN15828263	99.67	0.08	2016	South Africa	Environment	5	CC5	.	.	absent	100	100	100	present	absent	absent	100	99.9	present	100	100	present	.	.	absent	.	.	absent	Gamma Hemolysin (HlgABC), LukED, LukAB (LukHG)
GCA_018075265.1	ASM1807526v1	Staphylococcus aureus	SA14+	2859879	Complete Genome	2021-04-19	PRJNA720778	SAMN18679467	99.67	0.16	2021	China: Hubei	NA	9	CC1	.	.	absent	100	100	100	present	absent	absent	.	.	absent	100	100	present	.	.	absent	.	.	absent	Gamma Hemolysin (HlgABC), LukAB (LukHG)
GCA_018093065.1	ASM1809306v1	Staphylococcus aureus	CBS2016-05	2803377	Complete Genome	2021-04-19	PRJNA703931	SAMN17983074	99.67	0.22	2016	Canada	Human	182	-	.	.	absent	100	100	100	present	absent	absent	.	.	absent	100	100	present	.	.	absent	.	.	absent	Gamma Hemolysin (HlgABC), LukAB (LukHG)
GCA_018093105.1	ASM1809310v1	Staphylococcus aureus	PS/BAC/169/17/W	2756508	Complete Genome	2021-04-19	PRJNA703966	SAMN17983076	99.56	0.08	2017	United Kingdom	Human	582	CC15	.	.	absent	100	100	100	present	absent	absent	.	.	absent	100	100	present	.	.	absent	.	.	absent	Gamma Hemolysin (HlgABC), LukAB (LukHG)
GCA_018093205.1	ASM1809320v1	Staphylococcus aureus	CI/BAC/25/13/W	2720880	Complete Genome	2021-04-19	PRJNA703973	SAMN17983075	99.67	0.08	2013	United Kingdom	Human	12	-	.	.	absent	100	100	100	present	absent	absent	100	99.9	present	99.72	100	present	.	.	absent	.	.	absent	Gamma Hemolysin (HlgABC), LukED, LukAB (LukHG)
GCA_018093225.1	ASM1809322v1	Staphylococcus aureus	PS/BAC/317/16/W	2673169	Complete Genome	2021-04-19	PRJNA703976	SAMN17983077	99.67	0.08	2016	United Kingdom	Human	NT	-	.	.	absent	100	99.9	100	present	absent	absent	100	99.9	present	100	100	present	.	.	absent	.	.	absent	Gamma Hemolysin (HlgABC), LukED, LukAB (LukHG)
GCA_018135565.1	ASM1813556v1	Staphylococcus aureus	17Gst354	2788328	Complete Genome	2021-04-23	PRJNA721254	SAMN12342460	99.67	0.08	2017	Switzerland	Human	398	-	.	.	absent	100	100	100	present	absent	absent	.	.	absent	100	100	present	.	.	absent	.	.	absent	Gamma Hemolysin (HlgABC), LukAB (LukHG)
GCA_018141385.1	ASM1814138v1	Staphylococcus aureus	19/Msa0875	2744548	Complete Genome	2021-04-27	PRJNA596118	SAMN13613317	99.67	0.08	2019	Switzerland: Zurich	Animal	398	-	.	.	absent	100	100	100	present	absent	absent	.	.	absent	100	100	present	.	.	absent	.	.	absent	Gamma Hemolysin (HlgABC), LukAB (LukHG)
GCA_018292225.1	ASM1829222v1	Staphylococcus aureus	iso141	2883453	Complete Genome	2021-05-06	PRJNA714681	SAMN18317715	95.89	0.32	2017	Norway	Human	4618	CC30	.	.	absent	99.78	99.8	100	present	absent	absent	.	.	absent	100	100	present	.	.	absent	.	.	absent	Gamma Hemolysin (HlgABC), LukAB (LukHG)
GCA_018292245.1	ASM1829224v1	Staphylococcus aureus	iso139	2816259	Complete Genome	2021-05-06	PRJNA714681	SAMN18317713	96.25	0.29	2017	Norway	Human	NT	-	.	.	absent	99.89	99.9	100	present	absent	absent	.	.	absent	100	100	present	.	.	absent	.	.	absent	Gamma Hemolysin (HlgABC), LukAB (LukHG)
GCA_018292265.1	ASM1829226v1	Staphylococcus aureus	iso140	2736340	Complete Genome	2021-05-06	PRJNA714681	SAMN18317714	93.18	0.4	2017	Norway	Human	NT	-	.	.	absent	100	99.8	100	present	absent	absent	100	99.9	present	100	99.8	present	.	.	absent	.	.	absent	Gamma Hemolysin (HlgABC), LukED, LukAB (LukHG)
GCA_018336515.1	ASM1833651v1	Staphylococcus aureus	SR231	2929593	Complete Genome	2021-05-11	PRJNA601847	SAMN13875136	99.67	0.08	2013	China:Hangzhou	Human	965	CC5	.	.	absent	100	100	100	present	absent	absent	99.89	99.9	present	100	100	present	.	.	absent	.	.	absent	Gamma Hemolysin (HlgABC), LukED, LukAB (LukHG)
GCA_018336535.1	ASM1833653v1	Staphylococcus aureus	SR130	2838668	Complete Genome	2021-05-11	PRJNA601847	SAMN13875135	99.67	0.08	2013	China:Hangzhou	Human	965	CC5	.	.	absent	100	100	100	present	absent	absent	99.89	99.9	present	100	100	present	.	.	absent	.	.	absent	Gamma Hemolysin (HlgABC), LukED, LukAB (LukHG)
GCA_018399115.1	ASM1839911v1	Staphylococcus aureus	PNID0137	2914236	Complete Genome	2021-05-19	PRJNA708260	SAMN18227822	99.67	0.08	2015	South Africa	Human	977	CC30	.	.	absent	100	99.9	100	present	absent	absent	.	.	absent	100	100	present	.	.	absent	.	.	absent	Gamma Hemolysin (HlgABC), LukAB (LukHG)
GCA_018409145.1	ASM1840914v1	Staphylococcus aureus	2007-13	2927356	Complete Genome	2021-03-16	PRJDB11064	SAMD00276649	99.67	0.08	2007	NA	NA	5	CC5	.	.	absent	100	100	100	present	absent	absent	100	99.9	present	100	100	present	.	.	absent	.	.	absent	Gamma Hemolysin (HlgABC), LukED, LukAB (LukHG)
GCA_018732165.1	ASM1873216v1	Staphylococcus aureus subsp. aureus RN4220	RN4220	2697195	Complete Genome	2021-06-07	PRJNA733837	SAMN19460184	99.67	0.08	NA	NA	NA	8	CC8	.	.	absent	100	100	100	present	absent	absent	99.89	100	present	100	100	present	.	.	absent	.	.	absent	Gamma Hemolysin (HlgABC), LukED, LukAB (LukHG)
GCA_018968725.1	ASM1896872v1	Staphylococcus aureus	SG511 Berlin	2739564	Complete Genome	2021-06-21	PRJNA737330	SAMN19690183	99.11	0.08	NA	NA	NA	30	CC30	.	.	absent	100	99.9	100	present	absent	absent	.	.	absent	100	100	present	.	.	absent	.	.	absent	Gamma Hemolysin (HlgABC), LukAB (LukHG)
GCA_018987325.1	ASM1898732v1	Staphylococcus aureus	55-100-016	2832304	Complete Genome	2021-06-23	PRJNA738346	SAMN19718690	99.67	0.08	2014	Denmark	Animal	398	-	.	.	absent	100	100	100	present	absent	absent	.	.	absent	100	100	present	.	.	absent	.	.	absent	Gamma Hemolysin (HlgABC), LukAB (LukHG)
GCA_018987345.1	ASM1898734v1	Staphylococcus aureus	55-100-003	2804228	Complete Genome	2021-06-23	PRJNA738347	SAMN19718724	99.67	0.08	2014	Denmark	Animal	NT	-	.	.	absent	100	100	100	present	absent	absent	.	.	absent	100	100	present	.	.	absent	.	.	absent	Gamma Hemolysin (HlgABC), LukAB (LukHG)
GCA_018987365.1	ASM1898736v1	Staphylococcus aureus	ST59	2789576	Complete Genome	2021-06-23	PRJNA737582	SAMN19700552	99.63	0.08	2012	China	Human	59	-	.	.	absent	100	100	100	present	absent	absent	.	.	absent	100	100	present	.	.	absent	.	.	absent	Gamma Hemolysin (HlgABC), LukAB (LukHG)
GCA_019134615.1	ASM1913461v1	Staphylococcus aureus	WHC09	2849224	Complete Genome	2021-07-06	PRJNA741087	SAMN19844607	99.67	0.19	2018	China: WuHan	Environment	9	CC1	.	.	absent	100	100	100	present	absent	absent	.	.	absent	100	100	present	.	.	absent	.	.	absent	Gamma Hemolysin (HlgABC), LukAB (LukHG)
GCA_019134635.1	ASM1913463v1	Staphylococcus aureus	WHC07	2810296	Complete Genome	2021-07-06	PRJNA741090	SAMN19844610	99.67	0.16	2018	China: WuHan	Environment	9	CC1	.	.	absent	100	100	100	present	absent	absent	.	.	absent	100	100	present	.	.	absent	.	.	absent	Gamma Hemolysin (HlgABC), LukAB (LukHG)
GCA_019334585.1	ASM1933458v1	Staphylococcus aureus	V8	2835652	Complete Genome	2021-07-25	PRJNA746562	SAMN20227817	99.67	0.64	1936	United Kingdom	Human	8	CC8	.	.	absent	100	100	100	present	absent	absent	100	100	present	100	100	present	.	.	absent	.	.	absent	Gamma Hemolysin (HlgABC), LukED, LukAB (LukHG)
GCA_019550875.1	ASM1955087v1	Staphylococcus aureus	HL18840	2796963	Complete Genome	2021-08-11	PRJNA693997	SAMN17301235	99.67	0.08	2016	South Korea:Seoul	Human	72	CC8	.	.	absent	100	100	100	present	absent	absent	100	99.9	present	99.72	100	present	.	.	absent	.	.	absent	Gamma Hemolysin (HlgABC), LukED, LukAB (LukHG)
GCA_019550945.1	ASM1955094v1	Staphylococcus aureus	HL17064	2956278	Complete Genome	2021-08-11	PRJNA693997	SAMN17301231	99.67	0.08	2015	South Korea:Seoul	Human	5	CC5	.	.	absent	100	100	100	present	absent	absent	100	99.9	present	100	100	present	.	.	absent	.	.	absent	Gamma Hemolysin (HlgABC), LukED, LukAB (LukHG)
GCA_019551035.1	ASM1955103v1	Staphylococcus aureus	HL18883	2904018	Complete Genome	2021-08-11	PRJNA693997	SAMN17301236	99.67	0.08	2016	South Korea:Seoul	Human	5	CC5	.	.	absent	100	100	100	present	absent	absent	100	99.9	present	100	100	present	.	.	absent	.	.	absent	Gamma Hemolysin (HlgABC), LukED, LukAB (LukHG)
GCA_019551095.1	ASM1955109v1	Staphylococcus aureus	HL21008	2972739	Complete Genome	2021-08-11	PRJNA693997	SAMN17301239	99.67	0.08	2017	South Korea:Seoul	Human	5	CC5	.	.	absent	100	100	100	present	absent	absent	99.89	99.9	present	100	100	present	.	.	absent	.	.	absent	Gamma Hemolysin (HlgABC), LukED, LukAB (LukHG)
GCA_019551175.1	ASM1955117v1	Staphylococcus aureus	HL17078	2988155	Complete Genome	2021-08-11	PRJNA693997	SAMN17301232	99.67	0.08	2015	South Korea:Seoul	Human	5863	CC8	100	100	present	100	100	100	present	absent	absent	100	100	present	100	100	present	.	.	absent	.	.	absent	PVL (LukS-PV/lukF-PV), Gamma Hemolysin (HlgABC), LukED, LukAB (LukHG)
GCA_019551235.1	ASM1955123v1	Staphylococcus aureus	HL18380	2947175	Complete Genome	2021-08-11	PRJNA693997	SAMN17301233	99.67	0.08	2016	South Korea:Seoul	Human	8	CC8	100	100	present	100	100	100	present	absent	absent	100	100	present	100	100	present	.	.	absent	.	.	absent	PVL (LukS-PV/lukF-PV), Gamma Hemolysin (HlgABC), LukED, LukAB (LukHG)
GCA_019551315.1	ASM1955131v1	Staphylococcus aureus	HL18807	2903929	Complete Genome	2021-08-11	PRJNA693997	SAMN17301234	99.67	0.08	2016	South Korea:Seoul	Human	5	CC5	.	.	absent	100	100	100	present	absent	absent	100	99.9	present	100	100	present	.	.	absent	.	.	absent	Gamma Hemolysin (HlgABC), LukED, LukAB (LukHG)
GCA_019551355.1	ASM1955135v1	Staphylococcus aureus	HL16278	2760709	Complete Genome	2021-08-11	PRJNA693997	SAMN17301230	99.67	0.08	2014	South Korea:Seoul	Human	72	CC8	.	.	absent	100	100	100	present	absent	absent	100	99.9	present	99.72	100	present	.	.	absent	.	.	absent	Gamma Hemolysin (HlgABC), LukED, LukAB (LukHG)
GCA_019551375.1	ASM1955137v1	Staphylococcus aureus	HL18888	2917929	Complete Genome	2021-08-11	PRJNA693997	SAMN17301237	99.11	0.1	2016	South Korea:Seoul	Human	5	CC5	.	.	absent	100	100	100	present	absent	absent	100	99.9	present	.	.	absent	.	.	absent	.	.	absent	Gamma Hemolysin (HlgABC), LukED
GCA_019551415.1	ASM1955141v1	Staphylococcus aureus	HL20835	2937977	Complete Genome	2021-08-11	PRJNA693997	SAMN17301238	98.92	0.27	2017	South Korea:Seoul	Human	5	CC5	.	.	absent	100	100	100	present	absent	absent	100	99.9	present	100	100	present	.	.	absent	.	.	absent	Gamma Hemolysin (HlgABC), LukED, LukAB (LukHG)
GCA_019603375.1	ASM1960337v1	Staphylococcus aureus	HL23187	2860005	Complete Genome	2021-08-16	PRJNA630831	SAMN14846125	99.67	0.08	2019	South Korea: Seoul	Human	59	-	100	100	present	100	100	100	present	absent	absent	.	.	absent	100	100	present	.	.	absent	.	.	absent	PVL (LukS-PV/lukF-PV), Gamma Hemolysin (HlgABC), LukAB (LukHG)
GCA_019653615.1	ASM1965361v1	Staphylococcus aureus	RGB-095930	2904556	Complete Genome	2021-08-17	PRJNA739061	SAMN19770946	99.64	0.08	2014	Germany: Regensburg, Bavaria	Human	6610	CC8	.	.	absent	100	99.9	100	present	absent	absent	100	100	present	100	100	present	.	.	absent	.	.	absent	Gamma Hemolysin (HlgABC), LukED, LukAB (LukHG)
GCA_019669165.1	ASM1966916v1	Staphylococcus aureus	THI2018-120	2857437	Complete Genome	2021-01-14	PRJDB11000	SAMD00269942	99.67	0.08	2018	Japan	Human	1232	-	100	100	present	100	100	100	present	absent	absent	.	.	absent	100	100	present	.	.	absent	.	.	absent	PVL (LukS-PV/lukF-PV), Gamma Hemolysin (HlgABC), LukAB (LukHG)
GCA_019669245.1	ASM1966924v1	Staphylococcus aureus	N1195	2853441	Complete Genome	2021-01-14	PRJDB11000	SAMD00269943	99.67	0.08	2017	Japan	Human	1232	-	100	100	present	100	100	100	present	absent	absent	.	.	absent	100	100	present	.	.	absent	.	.	absent	PVL (LukS-PV/lukF-PV), Gamma Hemolysin (HlgABC), LukAB (LukHG)
GCA_019669345.1	ASM1966934v1	Staphylococcus aureus	BDH17	2813111	Complete Genome	2021-01-14	PRJDB11000	SAMD00269944	99.67	0.08	2019	South Korea	Human	1232	-	100	100	present	100	100	100	present	absent	absent	.	.	absent	100	100	present	.	.	absent	.	.	absent	PVL (LukS-PV/lukF-PV), Gamma Hemolysin (HlgABC), LukAB (LukHG)
GCA_019669385.1	ASM1966938v1	Staphylococcus aureus	S36	2777124	Complete Genome	2021-01-14	PRJDB11000	SAMD00269945	99.67	0.08	2019	Japan	Human	1232	-	100	100	present	100	100	100	present	absent	absent	.	.	absent	100	100	present	.	.	absent	.	.	absent	PVL (LukS-PV/lukF-PV), Gamma Hemolysin (HlgABC), LukAB (LukHG)
GCA_019738975.1	ASM1973897v1	Staphylococcus aureus	SQL1	2906887	Complete Genome	2021-08-24	PRJNA751845	SAMN20550080	99.67	0.08	2021	USA	Human	8	CC8	100	100	present	100	100	100	present	absent	absent	100	100	present	100	100	present	.	.	absent	.	.	absent	PVL (LukS-PV/lukF-PV), Gamma Hemolysin (HlgABC), LukED, LukAB (LukHG)
GCA_019915405.1	ASM1991540v1	Staphylococcus aureus	SCAID OTT1-2021 (597/2)	2771008	Complete Genome	2021-09-09	PRJNA754843	SAMN20982456	99.11	0.22	2021	Kazakhstan: Almaty	Human	508	CC45	.	.	absent	100	100	100	present	absent	absent	.	.	absent	100	100	present	.	.	absent	.	.	absent	Gamma Hemolysin (HlgABC), LukAB (LukHG)
GCA_019915425.1	ASM1991542v1	Staphylococcus aureus	SCAID WND1-2021 (598)	2889511	Complete Genome	2021-09-09	PRJNA754843	SAMN20982455	99.65	0.08	2021	Kazakhstan: Almaty	Human	30	CC30	.	.	absent	100	99.9	100	present	absent	absent	.	.	absent	100	100	present	.	.	absent	.	.	absent	Gamma Hemolysin (HlgABC), LukAB (LukHG)
GCA_019915585.1	ASM1991558v1	Staphylococcus aureus	HL24830	2926847	Complete Genome	2021-09-09	PRJNA752931	SAMN20667806	99.67	0.08	2020	South Korea	Human	72	CC8	.	.	absent	100	100	100	present	absent	absent	100	99.9	present	99.72	100	present	.	.	absent	.	.	absent	Gamma Hemolysin (HlgABC), LukED, LukAB (LukHG)
GCA_020003145.1	ASM2000314v1	Staphylococcus aureus	UMCG578	2875562	Complete Genome	2021-09-15	PRJNA739990	SAMN19812812	99.67	0.08	2021	Netherlands: Groningen	Human	398	-	.	.	absent	100	100	100	present	absent	absent	.	.	absent	100	100	present	.	.	absent	.	.	absent	Gamma Hemolysin (HlgABC), LukAB (LukHG)
GCA_020003165.1	ASM2000316v1	Staphylococcus aureus	NL1	2942067	Complete Genome	2021-09-15	PRJNA739993	SAMN19813410	99.67	0.08	2021	Netherlands: Zwolle	Human	398	-	.	.	absent	100	100	100	present	absent	absent	.	.	absent	100	100	present	.	.	absent	.	.	absent	Gamma Hemolysin (HlgABC), LukAB (LukHG)
GCA_020023695.1	ASM2002369v1	Staphylococcus aureus	ER15889.5A	2780960	Complete Genome	2021-09-17	PRJNA470993	SAMN19128533	99.67	1.58	2019	USA:New York City	Human	72	CC8	.	.	absent	100	100	100	present	absent	absent	100	99.9	present	99.72	100	present	.	.	absent	.	.	absent	Gamma Hemolysin (HlgABC), LukED, LukAB (LukHG)
GCA_020023715.1	ASM2002371v1	Staphylococcus aureus	ER15889.3A	2750492	Complete Genome	2021-09-17	PRJNA470993	SAMN19128532	99.67	0.08	2019	USA:New York City	Human	72	CC8	.	.	absent	100	100	100	present	absent	absent	100	99.9	present	99.72	100	present	.	.	absent	.	.	absent	Gamma Hemolysin (HlgABC), LukED, LukAB (LukHG)
GCA_020025335.1	ASM2002533v1	Staphylococcus aureus	ER15890.8A	2782153	Complete Genome	2021-09-17	PRJNA470993	SAMN19128539	99.67	0.08	2019	USA:New York City	Human	8	CC8	.	.	absent	100	100	100	present	absent	absent	100	100	present	100	100	present	.	.	absent	.	.	absent	Gamma Hemolysin (HlgABC), LukED, LukAB (LukHG)
GCA_020025495.1	ASM2002549v1	Staphylococcus aureus	ER15890.6A	2782152	Complete Genome	2021-09-17	PRJNA470993	SAMN19128538	99.67	0.08	2019	USA:New York City	Human	8	CC8	.	.	absent	100	100	100	present	absent	absent	100	100	present	100	100	present	.	.	absent	.	.	absent	Gamma Hemolysin (HlgABC), LukED, LukAB (LukHG)
GCA_020025645.1	ASM2002564v1	Staphylococcus aureus	ER15890.5A	2782152	Complete Genome	2021-09-17	PRJNA470993	SAMN19128537	99.67	0.08	2019	USA:New York City	Human	8	CC8	.	.	absent	100	100	100	present	absent	absent	100	100	present	100	100	present	.	.	absent	.	.	absent	Gamma Hemolysin (HlgABC), LukED, LukAB (LukHG)
GCA_020025805.1	ASM2002580v1	Staphylococcus aureus	ER15890.4A	2782093	Complete Genome	2021-09-17	PRJNA470993	SAMN19128536	99.67	0.08	2019	USA:New York City	Human	8	CC8	.	.	absent	100	100	100	present	absent	absent	100	100	present	100	100	present	.	.	absent	.	.	absent	Gamma Hemolysin (HlgABC), LukED, LukAB (LukHG)
GCA_020025995.1	ASM2002599v1	Staphylococcus aureus	ER15890.3A	2782152	Complete Genome	2021-09-17	PRJNA470993	SAMN19128535	99.67	0.08	2019	USA:New York City	Human	8	CC8	.	.	absent	100	100	100	present	absent	absent	100	100	present	100	100	present	.	.	absent	.	.	absent	Gamma Hemolysin (HlgABC), LukED, LukAB (LukHG)
GCA_020026135.1	ASM2002613v1	Staphylococcus aureus	ER15889.6A	2750492	Complete Genome	2021-09-17	PRJNA470993	SAMN19128534	99.67	0.08	2019	USA:New York City	Human	72	CC8	.	.	absent	100	100	100	present	absent	absent	100	99.9	present	99.72	100	present	.	.	absent	.	.	absent	Gamma Hemolysin (HlgABC), LukED, LukAB (LukHG)
GCA_020034535.1	ASM2003453v1	Staphylococcus aureus	HL25274	2913602	Complete Genome	2021-09-18	PRJNA752928	SAMN20667807	99.67	0.08	2020	South Korea	Human	45	CC45	.	.	absent	100	100	100	present	absent	absent	.	.	absent	100	100	present	.	.	absent	.	.	absent	Gamma Hemolysin (HlgABC), LukAB (LukHG)
GCA_020042725.1	ASM2004272v1	Staphylococcus aureus	DC.RB_015	2817539	Complete Genome	2021-09-20	PRJNA762640	SAMN21399875	99.67	0.08	2019	China:Yunnan Province,Kunming	Food	59	-	.	.	absent	100	100	100	present	absent	absent	.	.	absent	100	100	present	.	.	absent	.	.	absent	Gamma Hemolysin (HlgABC), LukAB (LukHG)
GCA_020097755.1	ASM2009775v1	Staphylococcus aureus	HL25870	2809575	Complete Genome	2021-09-23	PRJNA752929	SAMN20667808	99.67	0.08	2020	South Korea	Human	1232	-	100	100	present	100	100	100	present	absent	absent	.	.	absent	100	100	present	.	.	absent	.	.	absent	PVL (LukS-PV/lukF-PV), Gamma Hemolysin (HlgABC), LukAB (LukHG)
GCA_020150575.1	ASM2015057v1	Staphylococcus aureus	pt153	2884548	Complete Genome	2021-09-26	PRJNA470993	SAMN12330970	99.67	0.08	2014	USA:New York City	Human	8	CC8	.	.	absent	100	100	100	present	absent	absent	100	100	present	100	100	present	.	.	absent	.	.	absent	Gamma Hemolysin (HlgABC), LukED, LukAB (LukHG)
GCA_020150915.1	ASM2015091v1	Staphylococcus aureus	MR254	2867499	Complete Genome	2021-09-26	PRJNA761445	SAMN21341543	99.67	0.08	2021	China	Human	8	CC8	.	.	absent	100	100	100	present	absent	absent	100	100	present	100	100	present	.	.	absent	.	.	absent	Gamma Hemolysin (HlgABC), LukED, LukAB (LukHG)
GCA_020177155.3	ASM2017715v3	Staphylococcus aureus	SauR3	2848519	Complete Genome	2022-06-21	PRJNA722830	SAMN21591357	99.56	0.08	2016	Malaysia	Human	573	CC1	.	.	absent	100	100	100	present	absent	absent	.	.	absent	99.72	100	present	.	.	absent	.	.	absent	Gamma Hemolysin (HlgABC), LukAB (LukHG)
GCA_020386595.1	ASM2038659v1	Staphylococcus aureus	N6	2766978	Complete Genome	2021-10-08	PRJNA732579	SAMN19550066	99.67	0.08	2018	Germany: Augsburg	Human	NT	-	.	.	absent	100	100	100	present	absent	absent	100	99.9	present	100	100	present	.	.	absent	.	.	absent	Gamma Hemolysin (HlgABC), LukED, LukAB (LukHG)
GCA_020388075.1	ASM2038807v1	Staphylococcus aureus	N5	2766976	Complete Genome	2021-10-08	PRJNA732579	SAMN19550065	99.67	0.08	2018	Germany: Augsburg	Human	NT	-	.	.	absent	100	100	100	present	absent	absent	100	99.9	present	100	100	present	.	.	absent	.	.	absent	Gamma Hemolysin (HlgABC), LukED, LukAB (LukHG)
GCA_020388095.1	ASM2038809v1	Staphylococcus aureus	N4	2766976	Complete Genome	2021-10-08	PRJNA732579	SAMN19550064	99.67	0.08	2018	Germany: Augsburg	Human	NT	-	.	.	absent	100	100	100	present	absent	absent	100	99.9	present	100	100	present	.	.	absent	.	.	absent	Gamma Hemolysin (HlgABC), LukED, LukAB (LukHG)
GCA_020388115.1	ASM2038811v1	Staphylococcus aureus	L6	2766978	Complete Genome	2021-10-08	PRJNA732579	SAMN19550063	99.67	0.08	2018	Germany: Augsburg	Human	NT	-	.	.	absent	100	100	100	present	absent	absent	100	99.9	present	100	100	present	.	.	absent	.	.	absent	Gamma Hemolysin (HlgABC), LukED, LukAB (LukHG)
GCA_020388135.1	ASM2038813v1	Staphylococcus aureus	L5	2766975	Complete Genome	2021-10-08	PRJNA732579	SAMN19550062	99.67	0.08	2018	Germany: Augsburg	Human	NT	-	.	.	absent	100	100	100	present	absent	absent	100	99.9	present	100	100	present	.	.	absent	.	.	absent	Gamma Hemolysin (HlgABC), LukED, LukAB (LukHG)
GCA_020388155.1	ASM2038815v1	Staphylococcus aureus	L4	2766975	Complete Genome	2021-10-08	PRJNA732579	SAMN19550061	99.67	0.08	2018	Germany: Augsburg	Human	NT	-	.	.	absent	100	100	100	present	absent	absent	100	99.9	present	100	100	present	.	.	absent	.	.	absent	Gamma Hemolysin (HlgABC), LukED, LukAB (LukHG)
GCA_020388175.1	ASM2038817v1	Staphylococcus aureus	AC6	2766990	Complete Genome	2021-10-08	PRJNA732579	SAMN19550060	99.67	0.08	2018	Germany: Augsburg	Human	NT	-	.	.	absent	100	100	100	present	absent	absent	100	99.9	present	100	100	present	.	.	absent	.	.	absent	Gamma Hemolysin (HlgABC), LukED, LukAB (LukHG)
GCA_020388195.1	ASM2038819v1	Staphylococcus aureus	AC5	2766976	Complete Genome	2021-10-08	PRJNA732579	SAMN19550059	99.67	0.08	2018	Germany: Augsburg	Human	NT	-	.	.	absent	100	100	100	present	absent	absent	100	99.9	present	100	100	present	.	.	absent	.	.	absent	Gamma Hemolysin (HlgABC), LukED, LukAB (LukHG)
GCA_020388215.1	ASM2038821v1	Staphylococcus aureus	AC4	2766976	Complete Genome	2021-10-08	PRJNA732579	SAMN19550058	99.67	0.08	2018	Germany: Augsburg	Human	NT	-	.	.	absent	100	100	100	present	absent	absent	100	99.9	present	100	100	present	.	.	absent	.	.	absent	Gamma Hemolysin (HlgABC), LukED, LukAB (LukHG)
GCA_020388235.1	ASM2038823v1	Staphylococcus aureus	372	2798879	Complete Genome	2021-10-08	PRJNA732579	SAMN19550057	99.67	0.08	2019	Germany: Augsburg	Human	59	-	.	.	absent	100	100	100	present	absent	absent	.	.	absent	100	100	present	.	.	absent	.	.	absent	Gamma Hemolysin (HlgABC), LukAB (LukHG)
GCA_020388255.1	ASM2038825v1	Staphylococcus aureus	371	2793848	Complete Genome	2021-10-08	PRJNA732579	SAMN19550056	99.67	0.08	2019	Germany: Augsburg	Human	59	-	.	.	absent	100	100	100	present	absent	absent	.	.	absent	100.00;100.00;99.91;88.26	100.00;99.90;100.00;100.00	present (4x copies)	.	.	absent	.	.	absent	Gamma Hemolysin (HlgABC), LukAB (LukHG)
GCA_020388295.1	ASM2038829v1	Staphylococcus aureus	367	2786390	Complete Genome	2021-10-08	PRJNA732579	SAMN19550054	99.67	0.64	2019	Germany: Augsburg	Human	59	-	.	.	absent	100	100	100	present	absent	absent	.	.	absent	100	100	present	.	.	absent	.	.	absent	Gamma Hemolysin (HlgABC), LukAB (LukHG)
GCA_020388315.1	ASM2038831v1	Staphylococcus aureus	366	2757281	Complete Genome	2021-10-08	PRJNA732579	SAMN19550053	99.67	0.08	2019	Germany: Augsburg	Human	59	-	.	.	absent	100	100	100	present	absent	absent	.	.	absent	100	100	present	.	.	absent	.	.	absent	Gamma Hemolysin (HlgABC), LukAB (LukHG)
GCA_020388335.1	ASM2038833v1	Staphylococcus aureus	365	2757494	Complete Genome	2021-10-08	PRJNA732579	SAMN19550052	99.67	0.08	2019	Germany: Augsburg	Human	59	-	.	.	absent	100	100	100	present	absent	absent	.	.	absent	100	100	present	.	.	absent	.	.	absent	Gamma Hemolysin (HlgABC), LukAB (LukHG)
GCA_020388355.1	ASM2038835v1	Staphylococcus aureus	360	2902129	Complete Genome	2021-10-08	PRJNA732579	SAMN19550051	99.67	0.08	2019	Germany: Augsburg	Human	8	CC8	.	.	absent	100	100	100	present	absent	absent	99.89	100	present	100	100	present	.	.	absent	.	.	absent	Gamma Hemolysin (HlgABC), LukED, LukAB (LukHG)
GCA_020388395.1	ASM2038839v1	Staphylococcus aureus	359	2884333	Complete Genome	2021-10-08	PRJNA732579	SAMN19550050	99.56	0.12	2019	Germany: Augsburg	Human	8	CC8	.	.	absent	100	100	100	present	absent	absent	99.89	100	present	100	100	present	.	.	absent	.	.	absent	Gamma Hemolysin (HlgABC), LukED, LukAB (LukHG)
GCA_020388555.1	ASM2038855v1	Staphylococcus aureus	358	2926152	Complete Genome	2021-10-08	PRJNA732579	SAMN19550049	99.67	0.16	2019	Germany: Augsburg	Human	8	CC8	.	.	absent	100	100	100	present	absent	absent	99.89	100	present	100	100	present	.	.	absent	.	.	absent	Gamma Hemolysin (HlgABC), LukED, LukAB (LukHG)
GCA_020388655.1	ASM2038865v1	Staphylococcus aureus	357	2898286	Complete Genome	2021-10-08	PRJNA732579	SAMN19550048	99.67	0.12	2019	Germany: Augsburg	Human	8	CC8	.	.	absent	100	100	100	present	absent	absent	99.89	100	present	100	100	present	.	.	absent	.	.	absent	Gamma Hemolysin (HlgABC), LukED, LukAB (LukHG)
GCA_020388675.1	ASM2038867v1	Staphylococcus aureus	356	2930327	Complete Genome	2021-10-08	PRJNA732579	SAMN19550047	99.67	0.16	2019	Germany: Augsburg	Human	8	CC8	.	.	absent	100	100	100	present	absent	absent	99.89	100	present	100	100	present	.	.	absent	.	.	absent	Gamma Hemolysin (HlgABC), LukED, LukAB (LukHG)
GCA_020388695.1	ASM2038869v1	Staphylococcus aureus	355	2912691	Complete Genome	2021-10-08	PRJNA732579	SAMN19550046	99.67	0.18	2019	Germany: Augsburg	Human	8	CC8	.	.	absent	100	100	100	present	absent	absent	99.89	100	present	100	100	present	.	.	absent	.	.	absent	Gamma Hemolysin (HlgABC), LukED, LukAB (LukHG)
GCA_020388715.1	ASM2038871v1	Staphylococcus aureus	334	2745573	Complete Genome	2021-10-08	PRJNA732579	SAMN19550045	99.67	0.08	2019	Germany: Augsburg	Human	8	CC8	.	.	absent	100	100	100	present	absent	absent	100	100	present	100	100	present	.	.	absent	.	.	absent	Gamma Hemolysin (HlgABC), LukED, LukAB (LukHG)
GCA_020388735.1	ASM2038873v1	Staphylococcus aureus	333	2840121	Complete Genome	2021-10-08	PRJNA732579	SAMN19550044	99.67	1.2	2019	Germany: Augsburg	Human	8	CC8	.	.	absent	100	100	100	present	absent	absent	100	100	present	100	100	present	.	.	absent	.	.	absent	Gamma Hemolysin (HlgABC), LukED, LukAB (LukHG)
GCA_020388765.1	ASM2038876v1	Staphylococcus aureus	332	2745575	Complete Genome	2021-10-08	PRJNA732579	SAMN19550043	99.67	0.08	2019	Germany: Augsburg	Human	8	CC8	.	.	absent	100	100	100	present	absent	absent	100	100	present	100	100	present	.	.	absent	.	.	absent	Gamma Hemolysin (HlgABC), LukED, LukAB (LukHG)
GCA_020388785.1	ASM2038878v1	Staphylococcus aureus	329	2877025	Complete Genome	2021-10-08	PRJNA732579	SAMN19550042	99.67	0.08	2019	Germany: Augsburg	Human	426	-	.	.	absent	100	100	100	present	absent	absent	100	100	present	100	100	present	.	.	absent	.	.	absent	Gamma Hemolysin (HlgABC), LukED, LukAB (LukHG)
GCA_020388805.1	ASM2038880v1	Staphylococcus aureus	328	2764234	Complete Genome	2021-10-08	PRJNA732579	SAMN19550041	99.67	0.22	2019	Germany: Augsburg	Human	45	CC45	.	.	absent	100	100	100	present	absent	absent	.	.	absent	100	100	present	.	.	absent	.	.	absent	Gamma Hemolysin (HlgABC), LukAB (LukHG)
GCA_020388825.1	ASM2038882v1	Staphylococcus aureus	327	2764236	Complete Genome	2021-10-08	PRJNA732579	SAMN19550040	99.67	0.22	2019	Germany: Augsburg	Human	45	CC45	.	.	absent	100	100	100	present	absent	absent	.	.	absent	100	100	present	.	.	absent	.	.	absent	Gamma Hemolysin (HlgABC), LukAB (LukHG)
GCA_020388845.1	ASM2038884v1	Staphylococcus aureus	324	3123465	Complete Genome	2021-10-08	PRJNA732579	SAMN19550039	99.67	2.33	2019	Germany: Augsburg	Human	426	-	.	.	absent	100	100	100	present	absent	absent	100	100	present	100	100	present	.	.	absent	.	.	absent	Gamma Hemolysin (HlgABC), LukED, LukAB (LukHG)
GCA_020388885.1	ASM2038888v1	Staphylococcus aureus	322	2831656	Complete Genome	2021-10-08	PRJNA732579	SAMN19550037	99.67	0.22	2019	Germany: Augsburg	Human	45	CC45	.	.	absent	100	100	100	present	absent	absent	.	.	absent	100	100	present	.	.	absent	.	.	absent	Gamma Hemolysin (HlgABC), LukAB (LukHG)
GCA_020388905.1	ASM2038890v1	Staphylococcus aureus	319	2952363	Complete Genome	2021-10-08	PRJNA732579	SAMN19550036	99.61	1.2	2019	Germany: Augsburg	Human	1708	CC30	.	.	absent	100	99.9	100	present	absent	absent	.	.	absent	100	100	present	.	.	absent	.	.	absent	Gamma Hemolysin (HlgABC), LukAB (LukHG)
GCA_020388925.1	ASM2038892v1	Staphylococcus aureus	318	2952667	Complete Genome	2021-10-08	PRJNA732579	SAMN19550035	99.67	2.33	2019	Germany: Augsburg	Human	1708	CC30	.	.	absent	100	99.9	100	present	absent	absent	.	.	absent	100	100	present	.	.	absent	.	.	absent	Gamma Hemolysin (HlgABC), LukAB (LukHG)
GCA_020388965.1	ASM2038896v1	Staphylococcus aureus	282	2732780	Complete Genome	2021-10-08	PRJNA732579	SAMN19550033	99.67	0.08	2018	Germany: Augsburg	Human	15	CC15	.	.	absent	100	100	100	present	absent	absent	100	99.9	present	100	100	present	.	.	absent	.	.	absent	Gamma Hemolysin (HlgABC), LukED, LukAB (LukHG)
GCA_020388985.1	ASM2038898v1	Staphylococcus aureus	281	2748821	Complete Genome	2021-10-08	PRJNA732579	SAMN19550032	99.11	0.08	2018	Germany: Augsburg	Human	7	-	.	.	absent	100	100	100	present	absent	absent	100	99.9	present	99.72	100	present	.	.	absent	.	.	absent	Gamma Hemolysin (HlgABC), LukED, LukAB (LukHG)
GCA_020389005.1	ASM2038900v1	Staphylococcus aureus	280	2748827	Complete Genome	2021-10-08	PRJNA732579	SAMN19550031	98.92	0.08	2018	Germany: Augsburg	Human	7	-	.	.	absent	100	100	100	present	absent	absent	100	99.9	present	99.72	100	present	.	.	absent	.	.	absent	Gamma Hemolysin (HlgABC), LukED, LukAB (LukHG)
GCA_020389025.2	ASM2038902v2	Staphylococcus aureus	278	2785715	Complete Genome	2021-10-08	PRJNA732579	SAMN19550030	99.67	2.33	2018	Germany: Augsburg	Human	15	CC15	.	.	absent	100	100	100	present	absent	absent	100	99.9	present	100	100	present	.	.	absent	.	.	absent	Gamma Hemolysin (HlgABC), LukED, LukAB (LukHG)
GCA_020389165.1	ASM2038916v1	Staphylococcus aureus	277	2749120	Complete Genome	2021-10-08	PRJNA732579	SAMN19550029	99.11	0.08	2018	Germany: Augsburg	Human	7	-	.	.	absent	100	100	100	present	absent	absent	100	99.9	present	99.72	100	present	.	.	absent	.	.	absent	Gamma Hemolysin (HlgABC), LukED, LukAB (LukHG)
GCA_020389265.1	ASM2038926v1	Staphylococcus aureus	276	2730804	Complete Genome	2021-10-08	PRJNA732579	SAMN19550028	99.67	0.08	2018	Germany: Augsburg	Human	15	CC15	.	.	absent	100	100	100	present	absent	absent	100	99.9	present	100	100	present	.	.	absent	.	.	absent	Gamma Hemolysin (HlgABC), LukED, LukAB (LukHG)
GCA_020389325.1	ASM2038932v1	Staphylococcus aureus	202	2719233	Complete Genome	2021-10-08	PRJNA732579	SAMN19550027	99.67	0.08	2018	Germany: Augsburg	Human	398	-	.	.	absent	100	100	100	present	absent	absent	.	.	absent	100	100	present	.	.	absent	.	.	absent	Gamma Hemolysin (HlgABC), LukAB (LukHG)
GCA_020389425.1	ASM2038942v1	Staphylococcus aureus	201	2719235	Complete Genome	2021-10-08	PRJNA732579	SAMN19550026	99.67	0.08	2018	Germany: Augsburg	Human	398	-	.	.	absent	100	100	100	present	absent	absent	.	.	absent	100	100	present	.	.	absent	.	.	absent	Gamma Hemolysin (HlgABC), LukAB (LukHG)
GCA_020389445.1	ASM2038944v1	Staphylococcus aureus	200	2719166	Complete Genome	2021-10-08	PRJNA732579	SAMN19550025	99.67	0.08	2018	Germany: Augsburg	Human	398	-	.	.	absent	100	100	100	present	absent	absent	.	.	absent	100	100	present	.	.	absent	.	.	absent	Gamma Hemolysin (HlgABC), LukAB (LukHG)
GCA_020389485.1	ASM2038948v1	Staphylococcus aureus	198	2754401	Complete Genome	2021-10-08	PRJNA732579	SAMN19550023	99.67	0.22	2018	Germany: Augsburg	Human	45	CC45	.	.	absent	100	100	100	present	absent	absent	.	.	absent	100	100	present	.	.	absent	.	.	absent	Gamma Hemolysin (HlgABC), LukAB (LukHG)
GCA_020389505.1	ASM2038950v1	Staphylococcus aureus	197	2788328	Complete Genome	2021-10-08	PRJNA732579	SAMN19550022	99.67	0.22	2018	Germany: Augsburg	Human	45	CC45	.	.	absent	100	100	100	present	absent	absent	.	.	absent	100	100	present	.	.	absent	.	.	absent	Gamma Hemolysin (HlgABC), LukAB (LukHG)
GCA_020389525.1	ASM2038952v1	Staphylococcus aureus	196	2828046	Complete Genome	2021-10-08	PRJNA732579	SAMN19550021	99.67	0.22	2018	Germany: Augsburg	Human	45	CC45	.	.	absent	100	100	100	present	absent	absent	.	.	absent	100	100	present	.	.	absent	.	.	absent	Gamma Hemolysin (HlgABC), LukAB (LukHG)
GCA_020389545.1	ASM2038954v1	Staphylococcus aureus	195	2754414	Complete Genome	2021-10-08	PRJNA732579	SAMN19550020	99.67	0.22	2018	Germany: Augsburg	Human	45	CC45	.	.	absent	100	100	100	present	absent	absent	.	.	absent	100	100	present	.	.	absent	.	.	absent	Gamma Hemolysin (HlgABC), LukAB (LukHG)
GCA_020389565.1	ASM2038956v1	Staphylococcus aureus	194	2754399	Complete Genome	2021-10-08	PRJNA732579	SAMN19550019	99.67	0.22	2018	Germany: Augsburg	Human	45	CC45	.	.	absent	100	100	100	present	absent	absent	.	.	absent	100	100	present	.	.	absent	.	.	absent	Gamma Hemolysin (HlgABC), LukAB (LukHG)
GCA_020526105.1	ASM2052610v1	Staphylococcus aureus	GS426	2673223	Complete Genome	2021-10-19	PRJNA767475	SAMN21905974	99.67	0.08	2020	China:GuangDong Province	Human	950	CC5	.	.	absent	100	100	100	present	absent	absent	100	99.9	present	100	100	present	.	.	absent	.	.	absent	Gamma Hemolysin (HlgABC), LukED, LukAB (LukHG)
GCA_020702135.2	ASM2070213v2	Staphylococcus aureus	0316-H-5A	2832734	Complete Genome	2022-06-27	PRJNA660925	SAMN15963988	99.67	0.08	2017	China:Hubei	Human	398	-	.	.	absent	100	100	100	present	absent	absent	.	.	absent	100	100	present	.	.	absent	.	.	absent	Gamma Hemolysin (HlgABC), LukAB (LukHG)
GCA_020702515.2	ASM2070251v2	Staphylococcus aureus	S36	2886845	Complete Genome	2022-06-27	PRJNA660925	SAMN15964555	99.67	0.08	2017	China:Hubei	Human	59	-	100	100	present	100	100	100	present	absent	absent	.	.	absent	100	100	present	.	.	absent	.	.	absent	PVL (LukS-PV/lukF-PV), Gamma Hemolysin (HlgABC), LukAB (LukHG)
GCA_020702535.2	ASM2070253v2	Staphylococcus aureus	JL42	2715164	Complete Genome	2022-06-27	PRJNA660925	SAMN15964476	99.67	0.08	2017	China:Hubei	Human	398	-	.	.	absent	100	100	100	present	absent	absent	.	.	absent	100	100	present	.	.	absent	.	.	absent	Gamma Hemolysin (HlgABC), LukAB (LukHG)
GCA_020702545.2	ASM2070254v2	Staphylococcus aureus	0610-H-2A	2842451	Complete Genome	2022-06-27	PRJNA660925	SAMN15964195	99.67	0.08	2017	China:Hubei	Human	398	-	.	.	absent	100	100	100	present	absent	absent	.	.	absent	100	100	present	.	.	absent	.	.	absent	Gamma Hemolysin (HlgABC), LukAB (LukHG)
GCA_020702575.2	ASM2070257v2	Staphylococcus aureus	S82	2741162	Complete Genome	2022-06-27	PRJNA660925	SAMN15964597	99.67	0.08	2017	China:Hubei	Human	398	-	.	.	absent	100	100	100	present	absent	absent	.	.	absent	100	100	present	.	.	absent	.	.	absent	Gamma Hemolysin (HlgABC), LukAB (LukHG)
GCA_020702585.2	ASM2070258v2	Staphylococcus aureus	0213-M-4A	2809169	Complete Genome	2022-06-27	PRJNA660925	SAMN15963967	99.67	0.08	2017	China:Hubei	Animal	398	-	.	.	absent	100	100	100	present	absent	absent	.	.	absent	100	100	present	.	.	absent	.	.	absent	Gamma Hemolysin (HlgABC), LukAB (LukHG)
GCA_020702615.2	ASM2070261v2	Staphylococcus aureus	JL28	2740664	Complete Genome	2022-06-27	PRJNA660925	SAMN15964463	99.67	0.08	2017	China:Hubei	Human	398	-	.	.	absent	100	100	100	present	absent	absent	.	.	absent	100	100	present	.	.	absent	.	.	absent	Gamma Hemolysin (HlgABC), LukAB (LukHG)
GCA_020881895.1	ASM2088189v1	Staphylococcus aureus subsp. aureus ST398	2012-3	2715600	Complete Genome	2021-11-16	PRJNA385005	SAMN06856373	99.67	0.08	2012	China: Shanghai	Human	398	-	.	.	absent	100	100	100	present	absent	absent	.	.	absent	100	100	present	.	.	absent	.	.	absent	Gamma Hemolysin (HlgABC), LukAB (LukHG)
GCA_020886635.1	ASM2088663v1	Staphylococcus aureus	SA23-1	2845371	Complete Genome	2021-09-30	PRJDB10723	SAMD00256196	99.67	0.22	2016	Japan:Osaka	Human	45	CC45	.	.	absent	100	100	100	present	absent	absent	.	.	absent	100	100	present	.	.	absent	.	.	absent	Gamma Hemolysin (HlgABC), LukAB (LukHG)
GCA_020887155.1	ASM2088715v1	Staphylococcus aureus	TPS5614	2832400	Complete Genome	2021-10-08	PRJDB12326	SAMD00407004	99.67	0.08	2019	Japan	Human	22	CC22	100	100	present	100	100	100	present	absent	absent	.	.	absent	99.72	100	present	.	.	absent	.	.	absent	PVL (LukS-PV/lukF-PV), Gamma Hemolysin (HlgABC), LukAB (LukHG)
GCA_020887215.1	ASM2088721v1	Staphylococcus aureus	TPS6281	2819716	Complete Genome	2021-10-08	PRJDB12326	SAMD00407005	99.67	0.08	2020	Japan	Human	22	CC22	100	100	present	100	100	100	present	absent	absent	.	.	absent	99.72	100	present	.	.	absent	.	.	absent	PVL (LukS-PV/lukF-PV), Gamma Hemolysin (HlgABC), LukAB (LukHG)
GCA_020889645.1	ASM2088964v1	Staphylococcus aureus	CC49/ST49-MSSA	2776617	Complete Genome	2021-11-19	PRJNA763345	SAMN21438378	99.67	0.08	2018	Germany: Bavaria, HabichsthalNAFrammersbach	Animal	49	-	100	100	present	100	100	100	present	absent	absent	100	99.9	present	100	100	present	.	.	absent	.	.	absent	PVL (LukS-PV/lukF-PV), Gamma Hemolysin (HlgABC), LukED, LukAB (LukHG)
GCA_020889665.1	ASM2088966v1	Staphylococcus aureus	CC1956/ST4614-MSSA	2868485	Complete Genome	2021-11-19	PRJNA763345	SAMN21438377	99.39	0.11	2016	Germany: Berlin	Animal	4614	CC121	100	100	present	100	99.9	100	present	absent	absent	99.89	99.9	present	100	100	present	.	.	absent	.	.	absent	PVL (LukS-PV/lukF-PV), Gamma Hemolysin (HlgABC), LukED, LukAB (LukHG)
GCA_020906975.2	ASM2090697v2	Staphylococcus aureus	AATYW	2773108	Complete Genome	2023-02-08	PRJNA694925	SAMN17729804	99.67	0.64	2013	USA	Human	5	CC5	.	.	absent	100	100	100	present	absent	absent	100	99.9	present	100	100	present	.	.	absent	.	.	absent	Gamma Hemolysin (HlgABC), LukED, LukAB (LukHG)
GCA_020985245.1	ASM2098524v1	Staphylococcus aureus	Newman NM-CQ	2884045	Complete Genome	2021-11-25	PRJNA781362	SAMN23246222	99.67	0.08	2016	China: Chongqing	Human	254	CC8	.	.	absent	100	100	100	present	absent	absent	100	100	present	100	100	present	.	.	absent	.	.	absent	Gamma Hemolysin (HlgABC), LukED, LukAB (LukHG)
GCA_020997475.1	ASM2099747v1	Staphylococcus aureus	CR15-071	2986793	Complete Genome	2021-11-29	PRJNA378176	SAMN16946663	99.67	2.27	2015	Brazil:Rio de Janeiro	Human	5	CC5	.	.	absent	100	100	100	present	absent	absent	100	99.9	present	100	100	present	.	.	absent	.	.	absent	Gamma Hemolysin (HlgABC), LukED, LukAB (LukHG)
GCA_020997495.1	ASM2099749v1	Staphylococcus aureus	CR14-055	2967021	Complete Genome	2021-11-29	PRJNA378176	SAMN16946643	99.67	2.27	2014	Brazil:Rio de Janeiro	Human	5	CC5	.	.	absent	100	100	100	present	absent	absent	100	99.9	present	100	100	present	.	.	absent	.	.	absent	Gamma Hemolysin (HlgABC), LukED, LukAB (LukHG)
GCA_020997515.1	ASM2099751v1	Staphylococcus aureus	CR14-016	2984550	Complete Genome	2021-11-29	PRJNA378176	SAMN16946626	99.67	2.27	2014	Brazil:Rio de Janeiro	Human	5	CC5	.	.	absent	100	100	100	present	absent	absent	100	99.9	present	100	100	present	.	.	absent	.	.	absent	Gamma Hemolysin (HlgABC), LukED, LukAB (LukHG)
GCA_021172825.1	ASM2117282v1	Staphylococcus aureus	UNC_SaCF35	2854518	Complete Genome	2021-12-13	PRJNA749299	SAMN23701160	99.6	0.08	NA	NA	Human	30	CC30	.	.	absent	100	99.9	100	present	absent	absent	.	.	absent	100	100	present	.	.	absent	.	.	absent	Gamma Hemolysin (HlgABC), LukAB (LukHG)
GCA_021172845.1	ASM2117284v1	Staphylococcus aureus	UNC_SaCF36	2758520	Complete Genome	2021-12-13	PRJNA749299	SAMN23701161	99.67	0.22	NA	NA	Human	45	CC45	.	.	absent	100	100	100	present	absent	absent	.	.	absent	100	100	present	.	.	absent	.	.	absent	Gamma Hemolysin (HlgABC), LukAB (LukHG)
GCA_021172865.1	ASM2117286v1	Staphylococcus aureus	UNC_SaCF30	2771283	Complete Genome	2021-12-13	PRJNA749299	SAMN23701159	99.67	0.08	2019	USA: Boston, Massachusetts	Human	30	CC30	.	.	absent	100	99.9	100	present	absent	absent	.	.	absent	100	100	present	.	.	absent	.	.	absent	Gamma Hemolysin (HlgABC), LukAB (LukHG)
GCA_021172885.1	ASM2117288v1	Staphylococcus aureus	UNC_SaCF18	2938416	Complete Genome	2021-12-13	PRJNA749299	SAMN23701158	99.67	0.08	2018	USA: Chapel Hill, North Carolina	Human	8	CC8	.	.	absent	100	100	100	present	absent	absent	100	100	present	100	100	present	.	.	absent	.	.	absent	Gamma Hemolysin (HlgABC), LukED, LukAB (LukHG)
GCA_021172905.1	ASM2117290v1	Staphylococcus aureus	UNC_SaCF13	2780115	Complete Genome	2021-12-13	PRJNA749299	SAMN23701157	99.67	0.08	2018	USA: Boston, Massachusetts	Human	5	CC5	.	.	absent	100	100	100	present	absent	absent	100	99.9	present	100	100	present	.	.	absent	.	.	absent	Gamma Hemolysin (HlgABC), LukED, LukAB (LukHG)
GCA_021172925.1	ASM2117292v1	Staphylococcus aureus	UNC_SaCF11	2906470	Complete Genome	2021-12-13	PRJNA749299	SAMN23701156	99.67	0.08	2018	USA: Boston, Massachusetts	Human	8	CC8	100	100	present	100	100	100	present	absent	absent	100	100	present	100	100	present	.	.	absent	.	.	absent	PVL (LukS-PV/lukF-PV), Gamma Hemolysin (HlgABC), LukED, LukAB (LukHG)
GCA_021172945.1	ASM2117294v1	Staphylococcus aureus	UNC_SaCF07	2814225	Complete Genome	2021-12-13	PRJNA749299	SAMN23701155	99.67	0.08	2018	USA: Chapel Hill, North Carolina	Human	5	CC5	.	.	absent	100	100	100	present	absent	absent	100	99.9	present	100	100	present	.	.	absent	.	.	absent	Gamma Hemolysin (HlgABC), LukED, LukAB (LukHG)
GCA_021249285.1	ASM2124928v1	Staphylococcus aureus	E1185_IV_ST12	2809585	Complete Genome	2021-12-21	PRJNA788136	SAMN23928042	99.67	0.08	2015	Ireland	Human	12	-	.	.	absent	100	100	100	present	absent	absent	100	99.9	present	99.72	100	present	.	.	absent	.	.	absent	Gamma Hemolysin (HlgABC), LukED, LukAB (LukHG)
GCA_021390135.1	ASM2139013v1	Staphylococcus aureus	RN6390	2742047	Complete Genome	2022-01-08	PRJNA789916	SAMN24173961	99.67	0.08	2010	USA: New York	Human	8	CC8	.	.	absent	100	100	100	present	absent	absent	99.89	100	present	100	100	present	.	.	absent	.	.	absent	Gamma Hemolysin (HlgABC), LukED, LukAB (LukHG)
GCA_021491715.1	ASM2149171v1	Staphylococcus aureus	SAUR_BFS62	2782272	Complete Genome	2022-01-17	PRJNA794346	SAMN24648098	99.67	0.08	2019	Burkina Faso	Human	7358	CC5	.	.	absent	100	100	100	present	absent	absent	100	99.9	present	100	100	present	.	.	absent	.	.	absent	Gamma Hemolysin (HlgABC), LukED, LukAB (LukHG)
GCA_021491735.1	ASM2149173v1	Staphylococcus aureus	SAUR_BFS16	2782265	Complete Genome	2022-01-17	PRJNA794346	SAMN24648095	99.67	0.08	2019	Burkina Faso	Human	7358	CC5	.	.	absent	100	100	100	present	absent	absent	100	99.9	present	100	100	present	.	.	absent	.	.	absent	Gamma Hemolysin (HlgABC), LukED, LukAB (LukHG)
GCA_021491775.1	ASM2149177v1	Staphylococcus aureus	SAUR_BFS2	2828753	Complete Genome	2022-01-17	PRJNA794346	SAMN24648089	99.67	0.17	2019	Burkina Faso	Human	1472	CC30	100	100	present	100	99.9	100	present	absent	absent	.	.	absent	100	100	present	.	.	absent	.	.	absent	PVL (LukS-PV/lukF-PV), Gamma Hemolysin (HlgABC), LukAB (LukHG)
GCA_021491835.1	ASM2149183v1	Staphylococcus aureus	SAUR_BFS11	2807449	Complete Genome	2022-01-17	PRJNA794346	SAMN24648091	99.67	0.08	2019	Burkina Faso	Human	2434	CC15	.	.	absent	100	100	100	present	absent	absent	100	99.9	present	100	100	present	.	.	absent	.	.	absent	Gamma Hemolysin (HlgABC), LukED, LukAB (LukHG)
GCA_021491895.1	ASM2149189v1	Staphylococcus aureus	SAUR_BFS12	2731384	Complete Genome	2022-01-17	PRJNA794346	SAMN24648092	99.67	0.08	2019	Burkina Faso	Human	152	-	.	.	absent	100	100	100	present	absent	absent	99.89	99.9	present	97.44	100	present	.	.	absent	.	.	absent	Gamma Hemolysin (HlgABC), LukED, LukAB (LukHG)
GCA_021513355.1	ASM2151335v1	Staphylococcus aureus	NCCP11854	2768876	Complete Genome	2022-01-19	PRJNA692270	SAMN17319587	99.67	0.08	2009	South Korea: Gyeongnam	Human	59	-	.	.	absent	100	100	100	present	absent	absent	.	.	absent	100	100	present	.	.	absent	.	.	absent	Gamma Hemolysin (HlgABC), LukAB (LukHG)
GCA_021725475.1	ASM2172547v1	Staphylococcus aureus	ATR-20003	2793355	Complete Genome	2022-01-30	PRJNA799255	SAMN25143835	99.67	0.22	2020	Canada	Human	45	CC45	.	.	absent	100	100	100	present	absent	absent	.	.	absent	100	100	present	.	.	absent	.	.	absent	Gamma Hemolysin (HlgABC), LukAB (LukHG)
GCA_021869805.1	ASM2186980v1	Staphylococcus aureus	Patient 14, Isolate 02	2866462	Complete Genome	2022-02-02	PRJNA773815	SAMN22513885	99.67	0.08	2018	USA	Human	5	CC5	.	.	absent	100	100	100	present	absent	absent	100	99.9	present	100	100	present	.	.	absent	.	.	absent	Gamma Hemolysin (HlgABC), LukED, LukAB (LukHG)
GCA_022163365.1	ASM2216336v1	Staphylococcus aureus	MN8	2905879	Complete Genome	2022-02-10	PRJNA802579	SAMN25556620	99.67	0.08	1980	USA	Human	30	CC30	.	.	absent	100	99.9	100	present	absent	absent	.	.	absent	100	100	present	.	.	absent	.	.	absent	Gamma Hemolysin (HlgABC), LukAB (LukHG)
GCA_022163485.1	ASM2216348v1	Staphylococcus aureus	FRI-1169	2795298	Complete Genome	2022-02-10	PRJNA802579	SAMN25556619	99.67	0.08	1981	USA	Human	8	CC8	.	.	absent	100	100	100	present	absent	absent	100	100	present	100	100	present	.	.	absent	.	.	absent	Gamma Hemolysin (HlgABC), LukED, LukAB (LukHG)
GCA_022221525.1	ASM2222152v1	Staphylococcus aureus	NT_8	2849687	Complete Genome	2022-02-14	PRJNA749172	SAMN20356339	99.67	0.16	2015	NA	Food	3686	CC1	.	.	absent	100	100	100	present	absent	absent	.	.	absent	100	100	present	.	.	absent	.	.	absent	Gamma Hemolysin (HlgABC), LukAB (LukHG)
GCA_022221545.1	ASM2222154v1	Staphylococcus aureus	NV_1	2956826	Complete Genome	2022-02-14	PRJNA749171	SAMN20356340	99.67	0.08	2017	NA	Food	5	CC5	.	.	absent	100	100	100	present	absent	absent	100	99.9	present	100	98.82	present	.	.	absent	.	.	absent	Gamma Hemolysin (HlgABC), LukED, LukAB (LukHG)
GCA_022221565.1	ASM2222156v1	Staphylococcus aureus	NT_611	2807604	Complete Genome	2022-02-14	PRJNA749396	SAMN20369227	99.67	0.08	2010	NA	Food	88	-	100	100	present	100	100	100	present	absent	absent	100	99.9	present	99.72	100	present	.	.	absent	.	.	absent	PVL (LukS-PV/lukF-PV), Gamma Hemolysin (HlgABC), LukED, LukAB (LukHG)
GCA_022226975.1	ASM2222697v1	Staphylococcus aureus	USA600	2700946	Complete Genome	2022-02-15	PRJNA799058	SAMN25144898	99.67	0.22	2021	USA: Colorado	Human	45	CC45	.	.	absent	100	100	100	present	absent	absent	.	.	absent	100	100	present	.	.	absent	.	.	absent	Gamma Hemolysin (HlgABC), LukAB (LukHG)
GCA_022226995.1	ASM2222699v1	Staphylococcus aureus	USA300	2833317	Complete Genome	2022-02-15	PRJNA799058	SAMN25144899	99.67	0.08	2021	USA: Colorado	Human	8	CC8	100	100	present	100	100	100	present	absent	absent	100	100	present	100	100	present	.	.	absent	.	.	absent	PVL (LukS-PV/lukF-PV), Gamma Hemolysin (HlgABC), LukED, LukAB (LukHG)
GCA_022369535.1	ASM2236953v1	Staphylococcus aureus	NAS_OP_163	2816536	Complete Genome	2022-02-23	PRJNA626345	SAMN15567999	99.67	0.1	NA	NA	Human	25	-	.	.	absent	100	100	100	present	absent	absent	100	99.9	present	99.72	100	present	.	.	absent	.	.	absent	Gamma Hemolysin (HlgABC), LukED, LukAB (LukHG)
GCA_022369595.1	ASM2236959v1	Staphylococcus aureus	NAS_OP_133	2896504	Complete Genome	2022-02-23	PRJNA626345	SAMN15567993	99.67	0.08	NA	NA	Human	8	CC8	100	100	present	100	100	100	present	absent	absent	100	100	present	100	100	present	.	.	absent	.	.	absent	PVL (LukS-PV/lukF-PV), Gamma Hemolysin (HlgABC), LukED, LukAB (LukHG)
GCA_022369695.1	ASM2236969v1	Staphylococcus aureus	NAS_OP_132	2768180	Complete Genome	2022-02-23	PRJNA626345	SAMN15567992	99.67	0.1	NA	NA	Human	188	CC1	.	.	absent	100	100	100	present	absent	absent	100	99.9	present	100	100	present	.	.	absent	.	.	absent	Gamma Hemolysin (HlgABC), LukED, LukAB (LukHG)
GCA_022385275.1	ASM2238527v1	Staphylococcus aureus	SYN	2752978	Complete Genome	2022-02-24	PRJNA792439	SAMN24425091	99.67	0.08	2018	China:GuangDong Province	Human	59	-	.	.	absent	100	100	100	present	absent	absent	.	.	absent	100	100	present	.	.	absent	.	.	absent	Gamma Hemolysin (HlgABC), LukAB (LukHG)
GCA_022404575.1	ASM2240457v1	Staphylococcus aureus	NAS_OP_101	2843605	Complete Genome	2022-02-28	PRJNA626345	SAMN15567988	99.67	0.08	NA	NA	Human	8	CC8	.	.	absent	100	100	100	present	absent	absent	99.89	100	present	100	100	present	.	.	absent	.	.	absent	Gamma Hemolysin (HlgABC), LukED, LukAB (LukHG)
GCA_022404595.1	ASM2240459v1	Staphylococcus aureus	NAS_OP_071	2800541	Complete Genome	2022-02-28	PRJNA626345	SAMN15567985	99.67	0.1	NA	NA	Human	188	CC1	.	.	absent	100	100	100	present	absent	absent	100	99.9	present	100	100	present	.	.	absent	.	.	absent	Gamma Hemolysin (HlgABC), LukED, LukAB (LukHG)
GCA_022404615.1	ASM2240461v1	Staphylococcus aureus	NAS_OP_063	2896973	Complete Genome	2022-02-28	PRJNA626345	SAMN15567984	99.67	0.08	NA	NA	Human	8	CC8	.	.	absent	100	100	100	present	absent	absent	100	100	present	100	100	present	.	.	absent	.	.	absent	Gamma Hemolysin (HlgABC), LukED, LukAB (LukHG)
GCA_022404635.1	ASM2240463v1	Staphylococcus aureus	NAS_OP_043	2775445	Complete Genome	2022-02-28	PRJNA626345	SAMN15567981	99.67	0.22	NA	NA	Human	45	CC45	.	.	absent	100	100	100	present	absent	absent	.	.	absent	100	100	present	.	.	absent	.	.	absent	Gamma Hemolysin (HlgABC), LukAB (LukHG)
GCA_022404655.1	ASM2240465v1	Staphylococcus aureus	NAS_OP_026	2723848	Complete Genome	2022-02-28	PRJNA626345	SAMN15567978	99.67	0.08	NA	NA	Human	72	CC8	.	.	absent	100	100	100	present	absent	absent	100	99.9	present	99.72	100	present	.	.	absent	.	.	absent	Gamma Hemolysin (HlgABC), LukED, LukAB (LukHG)
GCA_022404675.1	ASM2240467v1	Staphylococcus aureus	NAS_OP_017	2840252	Complete Genome	2022-02-28	PRJNA626345	SAMN15567977	99.67	0.08	NA	NA	Human	8	CC8	100	100	present	100	100	100	present	absent	absent	100	100	present	100	100	present	.	.	absent	.	.	absent	PVL (LukS-PV/lukF-PV), Gamma Hemolysin (HlgABC), LukED, LukAB (LukHG)
GCA_022404695.1	ASM2240469v1	Staphylococcus aureus	NAS_NP_164	2797313	Complete Genome	2022-02-28	PRJNA626345	SAMN15567966	99.67	0.1	NA	NA	Human	188	CC1	.	.	absent	100	100	100	present	absent	absent	100	99.9	present	100	100	present	.	.	absent	.	.	absent	Gamma Hemolysin (HlgABC), LukED, LukAB (LukHG)
GCA_022404715.1	ASM2240471v1	Staphylococcus aureus	NAS_NP_161	2748834	Complete Genome	2022-02-28	PRJNA626345	SAMN15567965	99.67	0.08	NA	NA	Human	15	CC15	.	.	absent	100	100	100	present	absent	absent	100	99.9	present	100	100	present	.	.	absent	.	.	absent	Gamma Hemolysin (HlgABC), LukED, LukAB (LukHG)
GCA_022404735.1	ASM2240473v1	Staphylococcus aureus	NAS_NP_103	2739777	Complete Genome	2022-02-28	PRJNA626345	SAMN15567962	99.67	0.1	NA	NA	Human	188	CC1	.	.	absent	100	100	100	present	absent	absent	100	99.9	present	100	100	present	.	.	absent	.	.	absent	Gamma Hemolysin (HlgABC), LukED, LukAB (LukHG)
GCA_022404755.1	ASM2240475v1	Staphylococcus aureus	NAS_AN_275	2791775	Complete Genome	2022-02-28	PRJNA626345	SAMN15567959	99.67	0.1	NA	NA	Human	188	CC1	.	.	absent	100	100	100	present	absent	absent	99.89	99.9	present	100	100	present	.	.	absent	.	.	absent	Gamma Hemolysin (HlgABC), LukED, LukAB (LukHG)
GCA_022404775.1	ASM2240477v1	Staphylococcus aureus	NAS_AN_270	2801757	Complete Genome	2022-02-28	PRJNA626345	SAMN15567958	99.67	0.1	NA	NA	Human	188	CC1	.	.	absent	100	100	100	present	absent	absent	100	99.9	present	100	100	present	.	.	absent	.	.	absent	Gamma Hemolysin (HlgABC), LukED, LukAB (LukHG)
GCA_022405055.1	ASM2240505v1	Staphylococcus aureus	NAS_AN_265	2810143	Complete Genome	2022-02-28	PRJNA626345	SAMN15567957	99.67	0.1	NA	NA	Human	25	-	.	.	absent	100	100	100	present	absent	absent	100	99.9	present	99.72	100	present	.	.	absent	.	.	absent	Gamma Hemolysin (HlgABC), LukED, LukAB (LukHG)
GCA_022405075.1	ASM2240507v1	Staphylococcus aureus	NAS_AN_261	2868283	Complete Genome	2022-02-28	PRJNA626345	SAMN15567956	99.67	0.08	NA	NA	Human	51	CC121	.	.	absent	100	99.9	100	present	absent	absent	100	99.9	present	100	100	present	.	.	absent	.	.	absent	Gamma Hemolysin (HlgABC), LukED, LukAB (LukHG)
GCA_022405145.1	ASM2240514v1	Staphylococcus aureus	NAS_AN_260	2909026	Complete Genome	2022-02-28	PRJNA626345	SAMN15567955	99.67	0.08	NA	NA	Human	1	CC1	100	100	present	100	100	100	present	absent	absent	100	100	present	99.72	100	present	.	.	absent	.	.	absent	PVL (LukS-PV/lukF-PV), Gamma Hemolysin (HlgABC), LukED, LukAB (LukHG)
GCA_022405185.1	ASM2240518v1	Staphylococcus aureus	NAS_AN_250	2746469	Complete Genome	2022-02-28	PRJNA626345	SAMN15567953	99.67	0.08	NA	NA	Human	9	CC1	.	.	absent	100	100	100	present	absent	absent	.	.	absent	100	100	present	.	.	absent	.	.	absent	Gamma Hemolysin (HlgABC), LukAB (LukHG)
GCA_022405205.1	ASM2240520v1	Staphylococcus aureus	NAS_AN_233	2751661	Complete Genome	2022-02-28	PRJNA626345	SAMN15567950	99.67	0.08	NA	NA	Human	5	CC5	.	.	absent	100	100	100	present	absent	absent	100	99.9	present	100	100	present	.	.	absent	.	.	absent	Gamma Hemolysin (HlgABC), LukED, LukAB (LukHG)
GCA_022405235.1	ASM2240523v1	Staphylococcus aureus	NAS_AN_206	2756049	Complete Genome	2022-02-28	PRJNA626345	SAMN15567947	99.67	0.1	NA	NA	Human	188	CC1	.	.	absent	100	100	100	present	absent	absent	100	99.9	present	100	100	present	.	.	absent	.	.	absent	Gamma Hemolysin (HlgABC), LukED, LukAB (LukHG)
GCA_022405255.1	ASM2240525v1	Staphylococcus aureus	NAS_AN_203	2751661	Complete Genome	2022-02-28	PRJNA626345	SAMN15567944	99.67	0.08	NA	NA	Human	5	CC5	.	.	absent	100	100	100	present	absent	absent	100	99.9	present	100	100	present	.	.	absent	.	.	absent	Gamma Hemolysin (HlgABC), LukED, LukAB (LukHG)
GCA_022405275.1	ASM2240527v1	Staphylococcus aureus	NAS_AN_184	2762193	Complete Genome	2022-02-28	PRJNA626345	SAMN15567943	99.67	0.08	NA	NA	Human	5	CC5	.	.	absent	100	100	100	present	absent	absent	100	99.9	present	100	100	present	.	.	absent	.	.	absent	Gamma Hemolysin (HlgABC), LukED, LukAB (LukHG)
GCA_022405295.1	ASM2240529v1	Staphylococcus aureus	NAS_AN_157	2776946	Complete Genome	2022-02-28	PRJNA626345	SAMN15567939	99.67	0.22	NA	NA	Human	7307	-	.	.	absent	100	100	100	present	absent	absent	.	.	absent	100	100	present	.	.	absent	.	.	absent	Gamma Hemolysin (HlgABC), LukAB (LukHG)
GCA_022405315.1	ASM2240531v1	Staphylococcus aureus	NAS_AN_152	2769434	Complete Genome	2022-02-28	PRJNA626345	SAMN15567938	99.67	0.08	NA	NA	Human	72	CC8	.	.	absent	100	100	100	present	absent	absent	100	99.9	present	99.72	100	present	.	.	absent	.	.	absent	Gamma Hemolysin (HlgABC), LukED, LukAB (LukHG)
GCA_022405335.1	ASM2240533v1	Staphylococcus aureus	NAS_AN_130	2754396	Complete Genome	2022-02-28	PRJNA626345	SAMN15567931	99.67	0.12	NA	NA	Human	59	-	.	.	absent	100	100	96.84	present	absent	absent	.	.	absent	100	100	present	.	.	absent	.	.	absent	Gamma Hemolysin (HlgABC), LukAB (LukHG)
GCA_022405355.1	ASM2240535v1	Staphylococcus aureus	NAS_AN_123	2950572	Complete Genome	2022-02-28	PRJNA626345	SAMN15567930	99.67	0.08	NA	NA	Human	8	CC8	100	100	present	100	100	100	present	absent	absent	100	100	present	100	100	present	.	.	absent	.	.	absent	PVL (LukS-PV/lukF-PV), Gamma Hemolysin (HlgABC), LukED, LukAB (LukHG)
GCA_022405375.1	ASM2240537v1	Staphylococcus aureus	NAS_AN_115	2762193	Complete Genome	2022-02-28	PRJNA626345	SAMN15567929	99.67	0.08	NA	NA	Human	5	CC5	.	.	absent	100	100	100	present	absent	absent	100	99.9	present	100	100	present	.	.	absent	.	.	absent	Gamma Hemolysin (HlgABC), LukED, LukAB (LukHG)
GCA_022405395.1	ASM2240539v1	Staphylococcus aureus	NAS_AN_111	2762382	Complete Genome	2022-02-28	PRJNA626345	SAMN15567928	99.67	0.08	NA	NA	Human	5	CC5	.	.	absent	100	100	100	present	absent	absent	100	99.9	present	100	100	present	.	.	absent	.	.	absent	Gamma Hemolysin (HlgABC), LukED, LukAB (LukHG)
GCA_022405415.1	ASM2240541v1	Staphylococcus aureus	NAS_AN_109	2731765	Complete Genome	2022-02-28	PRJNA626345	SAMN15567927	99.67	0.08	NA	NA	Human	72	CC8	.	.	absent	100	100	100	present	absent	absent	100	99.9	present	99.72	100	present	.	.	absent	.	.	absent	Gamma Hemolysin (HlgABC), LukED, LukAB (LukHG)
GCA_022405435.1	ASM2240543v1	Staphylococcus aureus	NAS_AN_099	2755455	Complete Genome	2022-02-28	PRJNA626345	SAMN15567923	99.67	0.1	NA	NA	Human	6	CC5	.	.	absent	100	100	100	present	absent	absent	100	100	present	99.72	100	present	.	.	absent	.	.	absent	Gamma Hemolysin (HlgABC), LukED, LukAB (LukHG)
GCA_022405455.1	ASM2240545v1	Staphylococcus aureus	NAS_AN_079	2801355	Complete Genome	2022-02-28	PRJNA626345	SAMN15567920	99.67	0.08	NA	NA	Human	5	CC5	.	.	absent	100	100	100	present	absent	absent	100	99.9	present	100	100	present	.	.	absent	.	.	absent	Gamma Hemolysin (HlgABC), LukED, LukAB (LukHG)
GCA_022405475.1	ASM2240547v1	Staphylococcus aureus	NAS_AN_076	2872575	Complete Genome	2022-02-28	PRJNA626345	SAMN15567919	99.67	0.08	NA	NA	Human	51	CC121	.	.	absent	100	99.9	100	present	absent	absent	100	99.9	present	100	100	present	.	.	absent	.	.	absent	Gamma Hemolysin (HlgABC), LukED, LukAB (LukHG)
GCA_022405495.1	ASM2240549v1	Staphylococcus aureus	NAS_AN_068	2938847	Complete Genome	2022-02-28	PRJNA626345	SAMN15567918	99.67	0.08	NA	NA	Human	6956	CC121	.	.	absent	100	99.9	100	present	absent	absent	100	99.9	present	100	100	present	.	.	absent	.	.	absent	Gamma Hemolysin (HlgABC), LukED, LukAB (LukHG)
GCA_022405515.1	ASM2240551v1	Staphylococcus aureus	NAS_AN_050	2745885	Complete Genome	2022-02-28	PRJNA626345	SAMN15567916	99.67	0.26	NA	NA	Human	45	CC45	.	.	absent	100	100	100	present	absent	absent	.	.	absent	100	100	present	.	.	absent	.	.	absent	Gamma Hemolysin (HlgABC), LukAB (LukHG)
GCA_022405535.1	ASM2240553v1	Staphylococcus aureus	NAS_AN_047	2750046	Complete Genome	2022-02-28	PRJNA626345	SAMN15567915	99.67	0.08	NA	NA	Human	72	CC8	.	.	absent	100	100	100	present	absent	absent	99.89	99.9	present	99.72	100	present	.	.	absent	.	.	absent	Gamma Hemolysin (HlgABC), LukED, LukAB (LukHG)
GCA_022405555.1	ASM2240555v1	Staphylococcus aureus	NAS_AN_044	2765666	Complete Genome	2022-02-28	PRJNA626345	SAMN15567914	99.67	0.08	NA	NA	Human	5	CC5	.	.	absent	100	100	100	present	absent	absent	100	99.9	present	100	100	present	.	.	absent	.	.	absent	Gamma Hemolysin (HlgABC), LukED, LukAB (LukHG)
GCA_022405575.1	ASM2240557v1	Staphylococcus aureus	NAS_AN_036	2853433	Complete Genome	2022-02-28	PRJNA626345	SAMN15567913	99.67	0.1	NA	NA	Human	188	CC1	.	.	absent	100	100	100	present	absent	absent	100	99.9	present	100	100	present	.	.	absent	.	.	absent	Gamma Hemolysin (HlgABC), LukED, LukAB (LukHG)
GCA_022405595.1	ASM2240559v1	Staphylococcus aureus	NAS_AN_009	2821889	Complete Genome	2022-02-28	PRJNA626345	SAMN15567909	99.67	0.08	NA	NA	Human	8	CC8	.	.	absent	100	100	100	present	absent	absent	100	100	present	100	100	present	.	.	absent	.	.	absent	Gamma Hemolysin (HlgABC), LukED, LukAB (LukHG)
GCA_022405615.1	ASM2240561v1	Staphylococcus aureus	NAS_AN_005	2829245	Complete Genome	2022-02-28	PRJNA626345	SAMN15567908	99.67	0.08	NA	NA	Human	51	CC121	.	.	absent	100	99.9	100	present	absent	absent	100	99.9	present	100	100	present	.	.	absent	.	.	absent	Gamma Hemolysin (HlgABC), LukED, LukAB (LukHG)
GCA_022405655.1	ASM2240565v1	Staphylococcus aureus	NAS_OP_154	2709761	Complete Genome	2022-02-28	PRJNA626345	SAMN15567998	99.67	0.08	NA	NA	Human	5	CC5	.	.	absent	100	100	100	present	absent	absent	100	99.9	present	100	100	present	.	.	absent	.	.	absent	Gamma Hemolysin (HlgABC), LukED, LukAB (LukHG)
GCA_022405675.1	ASM2240567v1	Staphylococcus aureus	NAS_OP_143	2789606	Complete Genome	2022-02-28	PRJNA626345	SAMN15567994	99.67	0.08	NA	NA	Human	20	-	.	.	absent	100	100	100	present	absent	absent	99.89	99.9	present	99.72	100	present	.	.	absent	.	.	absent	Gamma Hemolysin (HlgABC), LukED, LukAB (LukHG)
GCA_022405735.1	ASM2240573v1	Staphylococcus aureus	NAS_OP_107	2744744	Complete Genome	2022-02-28	PRJNA626345	SAMN15567989	99.67	0.08	NA	NA	Human	97	CC97	.	.	absent	100	100	100	present	absent	absent	100	99.9	present	99.72	100	present	.	.	absent	.	.	absent	Gamma Hemolysin (HlgABC), LukED, LukAB (LukHG)
GCA_022405755.1	ASM2240575v1	Staphylococcus aureus	NAS_OP_098	2791157	Complete Genome	2022-02-28	PRJNA626345	SAMN15567987	99.67	0.08	NA	NA	Human	5	CC5	.	.	absent	100	100	100	present	absent	absent	100	99.9	present	100	100	present	.	.	absent	.	.	absent	Gamma Hemolysin (HlgABC), LukED, LukAB (LukHG)
GCA_022405775.1	ASM2240577v1	Staphylococcus aureus	NAS_OP_056	2704175	Complete Genome	2022-02-28	PRJNA626345	SAMN15567983	99.67	0.08	NA	NA	Human	72	CC8	.	.	absent	100	100	100	present	absent	absent	100	99.9	present	99.72	100	present	.	.	absent	.	.	absent	Gamma Hemolysin (HlgABC), LukED, LukAB (LukHG)
GCA_022405795.1	ASM2240579v1	Staphylococcus aureus	NAS_OP_052	2735271	Complete Genome	2022-02-28	PRJNA626345	SAMN15567982	99.67	0.1	NA	NA	Human	188	CC1	.	.	absent	100	100	100	present	absent	absent	100	99.9	present	100	100	present	.	.	absent	.	.	absent	Gamma Hemolysin (HlgABC), LukED, LukAB (LukHG)
GCA_022405815.1	ASM2240581v1	Staphylococcus aureus	NAS_NP_229	2798569	Complete Genome	2022-02-28	PRJNA626345	SAMN15567974	99.67	0.08	NA	NA	Human	7317	CC30	.	.	absent	100	99.9	100	present	absent	absent	.	.	absent	100	100	present	.	.	absent	.	.	absent	Gamma Hemolysin (HlgABC), LukAB (LukHG)
GCA_022405835.1	ASM2240583v1	Staphylococcus aureus	NAS_NP_209	2839488	Complete Genome	2022-02-28	PRJNA626345	SAMN15567971	99.67	0.08	NA	NA	Human	7317	CC30	.	.	absent	100	99.9	100	present	absent	absent	.	.	absent	100	100	present	.	.	absent	.	.	absent	Gamma Hemolysin (HlgABC), LukAB (LukHG)
GCA_022405855.1	ASM2240585v1	Staphylococcus aureus	NAS_NP_198	2717651	Complete Genome	2022-02-28	PRJNA626345	SAMN15567970	99.67	0.08	NA	NA	Human	5	CC5	.	.	absent	100	100	100	present	absent	absent	100	99.9	present	100	100	present	.	.	absent	.	.	absent	Gamma Hemolysin (HlgABC), LukED, LukAB (LukHG)
GCA_022405875.1	ASM2240587v1	Staphylococcus aureus	NAS_NP_181	2810033	Complete Genome	2022-02-28	PRJNA626345	SAMN15567968	99.11	0.08	NA	NA	Human	50	-	.	.	absent	100	100	100	present	absent	absent	100	99.9	present	100	100	present	.	.	absent	.	.	absent	Gamma Hemolysin (HlgABC), LukED, LukAB (LukHG)
GCA_022405895.1	ASM2240589v1	Staphylococcus aureus	NAS_AN_247	2824979	Complete Genome	2022-02-28	PRJNA626345	SAMN15567952	99.67	0.08	NA	NA	Human	72	CC8	.	.	absent	100	100	100	present	absent	absent	100	99.9	present	99.72	100	present	.	.	absent	.	.	absent	Gamma Hemolysin (HlgABC), LukED, LukAB (LukHG)
GCA_022405915.1	ASM2240591v1	Staphylococcus aureus	NAS_AN_239	2736151	Complete Genome	2022-02-28	PRJNA626345	SAMN15567951	99.67	0.08	NA	NA	Human	5	CC5	.	.	absent	100	100	100	present	absent	absent	100	99.9	present	100	100	present	.	.	absent	.	.	absent	Gamma Hemolysin (HlgABC), LukED, LukAB (LukHG)
GCA_022405935.1	ASM2240593v1	Staphylococcus aureus	NAS_AN_205	2782685	Complete Genome	2022-02-28	PRJNA626345	SAMN15567946	99.67	0.08	NA	NA	Human	5	CC5	.	.	absent	100	100	100	present	absent	absent	100	99.9	present	100	100	present	.	.	absent	.	.	absent	Gamma Hemolysin (HlgABC), LukED, LukAB (LukHG)
GCA_022405955.1	ASM2240595v1	Staphylococcus aureus	NAS_AN_204	2766319	Complete Genome	2022-02-28	PRJNA626345	SAMN15567945	99.67	0.08	NA	NA	Human	5	CC5	.	.	absent	100	100	100	present	absent	absent	100	99.9	present	100	100	present	.	.	absent	.	.	absent	Gamma Hemolysin (HlgABC), LukED, LukAB (LukHG)
GCA_022405975.1	ASM2240597v1	Staphylococcus aureus	NAS_AN_181	2747013	Complete Genome	2022-02-28	PRJNA626345	SAMN15567942	99.67	0.08	NA	NA	Human	72	CC8	.	.	absent	100	100	100	present	absent	absent	100	99.9	present	99.72	100	present	.	.	absent	.	.	absent	Gamma Hemolysin (HlgABC), LukED, LukAB (LukHG)
GCA_022405995.1	ASM2240599v1	Staphylococcus aureus	NAS_AN_176	2779091	Complete Genome	2022-02-28	PRJNA626345	SAMN15567941	99.67	0.08	NA	NA	Human	5	CC5	.	.	absent	100	100	100	present	absent	absent	100	99.9	present	100	100	present	.	.	absent	.	.	absent	Gamma Hemolysin (HlgABC), LukED, LukAB (LukHG)
GCA_022406015.1	ASM2240601v1	Staphylococcus aureus	NAS_AN_175	2747195	Complete Genome	2022-02-28	PRJNA626345	SAMN15567940	99.67	0.08	NA	NA	Human	72	CC8	.	.	absent	100	100	100	present	absent	absent	100	99.9	present	99.72	100	present	.	.	absent	.	.	absent	Gamma Hemolysin (HlgABC), LukED, LukAB (LukHG)
GCA_022406035.1	ASM2240603v1	Staphylococcus aureus	NAS_AN_150	2904568	Complete Genome	2022-02-28	PRJNA626345	SAMN15567937	99.67	0.08	NA	NA	Human	30	CC30	.	.	absent	100	99.9	100	present	absent	absent	.	.	absent	100	100	present	.	.	absent	.	.	absent	Gamma Hemolysin (HlgABC), LukAB (LukHG)
GCA_022406055.1	ASM2240605v1	Staphylococcus aureus	NAS_AN_149	2746529	Complete Genome	2022-02-28	PRJNA626345	SAMN15567936	99.67	0.08	NA	NA	Human	72	CC8	.	.	absent	100	100	100	present	absent	absent	100	99.9	present	99.72	100	present	.	.	absent	.	.	absent	Gamma Hemolysin (HlgABC), LukED, LukAB (LukHG)
GCA_022406075.1	ASM2240607v1	Staphylococcus aureus	NAS_AN_143	2735946	Complete Genome	2022-02-28	PRJNA626345	SAMN15567935	99.67	0.08	NA	NA	Human	5	CC5	.	.	absent	100	100	100	present	absent	absent	100	99.9	present	100	100	present	.	.	absent	.	.	absent	Gamma Hemolysin (HlgABC), LukED, LukAB (LukHG)
GCA_022406125.1	ASM2240612v1	Staphylococcus aureus	NAS_AN_136	2743409	Complete Genome	2022-02-28	PRJNA626345	SAMN15567932	99.67	0.08	NA	NA	Human	97	CC97	.	.	absent	100	100	100	present	absent	absent	100	99.9	present	99.72	100	present	.	.	absent	.	.	absent	Gamma Hemolysin (HlgABC), LukED, LukAB (LukHG)
GCA_022406315.1	ASM2240631v1	Staphylococcus aureus	NAS_AN_023	2741087	Complete Genome	2022-02-28	PRJNA626345	SAMN15567911	99.67	0.08	NA	NA	Human	72	CC8	.	.	absent	100	100	100	present	absent	absent	99.89	99.9	present	99.72	100	present	.	.	absent	.	.	absent	Gamma Hemolysin (HlgABC), LukED, LukAB (LukHG)
GCA_022406435.1	ASM2240643v1	Staphylococcus aureus	NAS_AN_016	2743582	Complete Genome	2022-02-28	PRJNA626345	SAMN15567910	99.67	0.08	NA	NA	Human	97	CC97	.	.	absent	100	100	100	present	absent	absent	100	99.9	present	99.72	100	present	.	.	absent	.	.	absent	Gamma Hemolysin (HlgABC), LukED, LukAB (LukHG)
GCA_022406555.1	ASM2240655v1	Staphylococcus aureus	NAS_AN_003	2731025	Complete Genome	2022-02-28	PRJNA626345	SAMN15567907	99.67	0.1	NA	NA	Human	188	CC1	.	.	absent	100	100	100	present	absent	absent	100	99.9	present	100	100	present	.	.	absent	.	.	absent	Gamma Hemolysin (HlgABC), LukED, LukAB (LukHG)
GCA_022406675.1	ASM2240667v1	Staphylococcus aureus	2868B2	2923870	Complete Genome	2022-02-28	PRJNA655524	SAMN15742187	99.45	0.35	2015	China: Hangzhou	Food	9	CC1	.	.	absent	100	100	100	present	absent	absent	.	.	absent	100	100	present	.	.	absent	.	.	absent	Gamma Hemolysin (HlgABC), LukAB (LukHG)
GCA_022406795.1	ASM2240679v1	Staphylococcus aureus	NAS_AN_212	2722082	Complete Genome	2022-02-28	PRJNA626345	SAMN15567949	99.67	0.08	NA	NA	Human	6176	-	.	.	absent	100	100	100	present	absent	absent	.	.	absent	100	100	present	.	.	absent	.	.	absent	Gamma Hemolysin (HlgABC), LukAB (LukHG)
GCA_022493095.1	ASM2249309v1	Staphylococcus aureus	NAS_AN_285	2825610	Complete Genome	2022-03-07	PRJNA626345	SAMN15567960	99.67	0.08	NA	NA	Human	8	CC8	100	100	present	100	100	100	present	absent	absent	100	100	present	100	100	present	.	.	absent	.	.	absent	PVL (LukS-PV/lukF-PV), Gamma Hemolysin (HlgABC), LukED, LukAB (LukHG)
GCA_022494545.1	ASM2249454v1	Staphylococcus aureus	199	2844011	Complete Genome	2022-03-07	PRJNA783074	SAMN23416073	99.67	0.08	2018	China: Guangzhou	Human	88	-	100	100	present	100	100	100	present	absent	absent	100	99.9	present	99.72	100	present	.	.	absent	.	.	absent	PVL (LukS-PV/lukF-PV), Gamma Hemolysin (HlgABC), LukED, LukAB (LukHG)
GCA_022494565.1	ASM2249456v1	Staphylococcus aureus	697	2797342	Complete Genome	2022-03-07	PRJNA783074	SAMN23416894	99.67	0.08	2018	China: Guangzhou	Human	59	-	.	.	absent	100	100	100	present	absent	absent	.	.	absent	100	100	present	.	.	absent	.	.	absent	Gamma Hemolysin (HlgABC), LukAB (LukHG)
GCA_022532145.1	ASM2253214v1	Staphylococcus aureus	GY8	2814166	Complete Genome	2022-03-09	PRJNA810893	SAMN26288008	99.67	0.08	2019	China:Guangdong,Guangzhou	Human	59	-	.	.	absent	100	100	100	present	absent	absent	.	.	absent	100	100	present	.	.	absent	.	.	absent	Gamma Hemolysin (HlgABC), LukAB (LukHG)
GCA_022682325.1	ASM2268232v1	Staphylococcus aureus	697R	2797399	Complete Genome	2022-03-23	PRJNA783074	SAMN26688415	99.67	0.08	2019	China: Guangzhou	NA	59	-	.	.	absent	100	100	100	present	absent	absent	.	.	absent	100	100	present	.	.	absent	.	.	absent	Gamma Hemolysin (HlgABC), LukAB (LukHG)
GCA_022691325.1	ASM2269132v1	Staphylococcus aureus	VMRSA-WC062	2922786	Complete Genome	2022-03-24	PRJNA808078	SAMN26026633	99.67	0.49	2004	USA	Human	5	CC5	.	.	absent	100	100	100	present	absent	absent	100	99.9	present	100	100	present	.	.	absent	.	.	absent	Gamma Hemolysin (HlgABC), LukED, LukAB (LukHG)
GCA_022691345.1	ASM2269134v1	Staphylococcus aureus	VMRSA-WC052	2918291	Complete Genome	2022-03-24	PRJNA808078	SAMN26026632	99.67	0.49	2004	USA	Human	5	CC5	.	.	absent	100	100	100	present	absent	absent	100	99.9	present	100	100	present	.	.	absent	.	.	absent	Gamma Hemolysin (HlgABC), LukED, LukAB (LukHG)
GCA_022691365.1	ASM2269136v1	Staphylococcus aureus	MRSA-WC101	2842774	Complete Genome	2022-03-24	PRJNA808078	SAMN26026631	99.67	0.08	2004	USA	Human	5	CC5	.	.	absent	100	100	100	present	absent	absent	100	99.9	present	100	100	present	.	.	absent	.	.	absent	Gamma Hemolysin (HlgABC), LukED, LukAB (LukHG)
GCA_022691385.1	ASM2269138v1	Staphylococcus aureus	MRSA-WC090	2844782	Complete Genome	2022-03-24	PRJNA808078	SAMN26026630	99.67	0.08	2004	USA	Human	5	CC5	.	.	absent	100	100	100	present	absent	absent	100	99.9	present	100	100	present	.	.	absent	.	.	absent	Gamma Hemolysin (HlgABC), LukED, LukAB (LukHG)
GCA_022691405.1	ASM2269140v1	Staphylococcus aureus	MRSA-WC061	2844400	Complete Genome	2022-03-24	PRJNA808078	SAMN26026629	99.67	0.08	2004	USA	Human	5	CC5	.	.	absent	100	100	100	present	absent	absent	100	99.9	present	100	100	present	.	.	absent	.	.	absent	Gamma Hemolysin (HlgABC), LukED, LukAB (LukHG)
GCA_022691425.1	ASM2269142v1	Staphylococcus aureus	MRSA-WC000	2885072	Complete Genome	2022-03-24	PRJNA808078	SAMN26026628	99.67	0.08	2004	USA	Human	5	CC5	.	.	absent	100	100	100	present	absent	absent	100	99.9	present	100	100	present	.	.	absent	.	.	absent	Gamma Hemolysin (HlgABC), LukED, LukAB (LukHG)
GCA_022693165.1	ASM2269316v1	Staphylococcus aureus	VMRSA-WC123	2922894	Complete Genome	2022-03-24	PRJNA808078	SAMN26026642	99.67	0.49	2004	USA	Human	5	CC5	.	.	absent	100	100	100	present	absent	absent	100	99.9	present	100	100	present	.	.	absent	.	.	absent	Gamma Hemolysin (HlgABC), LukED, LukAB (LukHG)
GCA_022693185.1	ASM2269318v1	Staphylococcus aureus	VMRSA-WC121	2923332	Complete Genome	2022-03-24	PRJNA808078	SAMN26026641	99.67	0.49	2004	USA	Human	5	CC5	.	.	absent	100	100	100	present	absent	absent	100	99.9	present	100	100	present	.	.	absent	.	.	absent	Gamma Hemolysin (HlgABC), LukED, LukAB (LukHG)
GCA_022693205.1	ASM2269320v1	Staphylococcus aureus	VRMSSA-WC113	2896630	Complete Genome	2022-03-24	PRJNA808078	SAMN26026640	99.67	0.49	2004	USA	Human	5	CC5	.	.	absent	100	100	100	present	absent	absent	100	99.9	present	100	100	present	.	.	absent	.	.	absent	Gamma Hemolysin (HlgABC), LukED, LukAB (LukHG)
GCA_022693225.1	ASM2269322v1	Staphylococcus aureus	VRMSSA-WC111	2897139	Complete Genome	2022-03-24	PRJNA808078	SAMN26026639	99.67	0.49	2004	USA	Human	5	CC5	.	.	absent	100	100	100	present	absent	absent	100	99.9	present	100	100	present	.	.	absent	.	.	absent	Gamma Hemolysin (HlgABC), LukED, LukAB (LukHG)
GCA_022693245.1	ASM2269324v1	Staphylococcus aureus	VMRSA-WC102	2922171	Complete Genome	2022-03-24	PRJNA808078	SAMN26026638	99.67	0.49	2004	USA	Human	5	CC5	.	.	absent	100	100	100	present	absent	absent	100	99.9	present	100	100	present	.	.	absent	.	.	absent	Gamma Hemolysin (HlgABC), LukED, LukAB (LukHG)
GCA_022693265.1	ASM2269326v1	Staphylococcus aureus	VMRSA-WC083	2923261	Complete Genome	2022-03-24	PRJNA808078	SAMN26026637	99.67	0.49	2004	USA	Human	5	CC5	.	.	absent	100	100	100	present	absent	absent	100	99.9	present	100	100	present	.	.	absent	.	.	absent	Gamma Hemolysin (HlgABC), LukED, LukAB (LukHG)
GCA_022693285.1	ASM2269328v1	Staphylococcus aureus	VMRSA-WC082	2924145	Complete Genome	2022-03-24	PRJNA808078	SAMN26026636	99.67	0.49	2004	USA	Human	5	CC5	.	.	absent	100	100	100	present	absent	absent	100	99.9	present	100	100	present	.	.	absent	.	.	absent	Gamma Hemolysin (HlgABC), LukED, LukAB (LukHG)
GCA_022693305.1	ASM2269330v1	Staphylococcus aureus	VMRSA-WC081	2920075	Complete Genome	2022-03-24	PRJNA808078	SAMN26026635	99.67	0.49	2004	USA	Human	5	CC5	.	.	absent	100	100	100	present	absent	absent	100	99.9	present	100	100	present	.	.	absent	.	.	absent	Gamma Hemolysin (HlgABC), LukED, LukAB (LukHG)
GCA_022693325.1	ASM2269332v1	Staphylococcus aureus	VMRSA-WC071	2922615	Complete Genome	2022-03-24	PRJNA808078	SAMN26026634	99.67	0.49	2004	USA	Human	5	CC5	.	.	absent	100	100	100	present	absent	absent	100	99.9	present	100	100	present	.	.	absent	.	.	absent	Gamma Hemolysin (HlgABC), LukED, LukAB (LukHG)
GCA_022699245.1	ASM2269924v1	Staphylococcus aureus	WA121-2010_15611	2911979	Complete Genome	2022-03-27	PRJNA817299	SAMN26754767	99.67	0.08	2010	Australia: Western Australia	Human	5	CC5	100	100	present	100	100	100	present	absent	absent	100	99.9	present	100	100	present	.	.	absent	.	.	absent	PVL (LukS-PV/lukF-PV), Gamma Hemolysin (HlgABC), LukED, LukAB (LukHG)
GCA_022699265.1	ASM2269926v1	Staphylococcus aureus	WA121-2021_16354	2911855	Complete Genome	2022-03-27	PRJNA817299	SAMN26754981	99.67	0.08	2021	Australia: Western Australia	Human	5	CC5	100	100	present	100	100	100	present	absent	absent	100	99.9	present	100	100	present	.	.	absent	.	.	absent	PVL (LukS-PV/lukF-PV), Gamma Hemolysin (HlgABC), LukED, LukAB (LukHG)
GCA_022699285.1	ASM2269928v1	Staphylococcus aureus	WA121-2021_15363	2875541	Complete Genome	2022-03-27	PRJNA817299	SAMN26754980	99.67	0.08	2021	Australia: Western Australia	Human	5	CC5	100	100	present	100	100	100	present	absent	absent	100	99.9	present	100	100	present	.	.	absent	.	.	absent	PVL (LukS-PV/lukF-PV), Gamma Hemolysin (HlgABC), LukED, LukAB (LukHG)
GCA_022809795.1	ASM2280979v1	Staphylococcus aureus	N10CSA27	2956967	Complete Genome	2022-04-03	PRJNA816280	SAMN26665714	99.67	0.08	2016	China	NA	764	CC5	.	.	absent	100	100	100	present	absent	absent	100	99.9	present	100	100	present	.	.	absent	.	.	absent	Gamma Hemolysin (HlgABC), LukED, LukAB (LukHG)
GCA_022832755.1	ASM2283275v1	Staphylococcus aureus	NY2491	3013747	Complete Genome	2022-04-07	PRJNA821326	SAMN27065489	99.67	0.08	2015	China: Hubei	Human	239	CC8	.	.	absent	100	100	100	present	absent	absent	100	100	present	100	100	present	.	.	absent	.	.	absent	Gamma Hemolysin (HlgABC), LukED, LukAB (LukHG)
GCA_022832775.1	ASM2283277v1	Staphylococcus aureus	ATCC 29213	2809270	Complete Genome	2022-04-07	PRJNA821352	SAMN27067580	99.67	0.08	NA	NA	NA	5	CC5	.	.	absent	100	100	100	present	absent	absent	100	99.9	present	100	100	present	.	.	absent	.	.	absent	Gamma Hemolysin (HlgABC), LukED, LukAB (LukHG)
GCA_022832835.1	ASM2283283v1	Staphylococcus aureus	NY2010	2965586	Complete Genome	2022-04-07	PRJNA821321	SAMN27065448	99.67	0.08	2014	China: Beijing	Human	239	CC8	.	.	absent	100	100	100	present	absent	absent	100	100	present	100	100	present	.	.	absent	.	.	absent	Gamma Hemolysin (HlgABC), LukED, LukAB (LukHG)
GCA_022869625.1	ASM2286962v1	Staphylococcus aureus	PartF-Saureus-RM8376	2782561	Complete Genome	2022-04-11	PRJNA605254	SAMN14078797	99.67	0.08	NA	NA	NA	8	CC8	.	.	absent	100	100	100	present	absent	absent	99.89	100	present	100	100	present	.	.	absent	.	.	absent	Gamma Hemolysin (HlgABC), LukED, LukAB (LukHG)
GCA_022870005.1	ASM2287000v1	Staphylococcus aureus	PartE-Saureus-RM8376	2996303	Complete Genome	2022-04-11	PRJNA605254	SAMN14078796	99.59	0.08	NA	NA	NA	247	CC8	.	.	absent	100	100	100	present	absent	absent	100	100	present	100	99.71	present	.	.	absent	.	.	absent	Gamma Hemolysin (HlgABC), LukED, LukAB (LukHG)
GCA_022870465.1	ASM2287046v1	Staphylococcus aureus	ATCC 29213	2809056	Complete Genome	2022-04-11	PRJNA744507	SAMN20104198	99.67	0.08	NA	NA	NA	5	CC5	.	.	absent	100	100	100	present	absent	absent	100	99.9	present	100	100	present	.	.	absent	.	.	absent	Gamma Hemolysin (HlgABC), LukED, LukAB (LukHG)
GCA_022870625.1	ASM2287062v1	Staphylococcus aureus	TCH32767	2832381	Complete Genome	2022-04-11	PRJNA675653	SAMN16710839	99.67	0.08	2017	USA: Houston	Human	105	CC5	.	.	absent	100	100	100	present	absent	absent	100	99.9	present	100	100	present	.	.	absent	.	.	absent	Gamma Hemolysin (HlgABC), LukED, LukAB (LukHG)
GCA_023170025.1	ASM2317002v1	Staphylococcus aureus	JP025	2818804	Complete Genome	2022-03-25	PRJDB12844	SAMD00436748	99.45	0.08	2005	Japan	Human	30	CC30	100	100	present	100	99.9	100	present	absent	absent	.	.	absent	100	100	present	.	.	absent	.	.	absent	PVL (LukS-PV/lukF-PV), Gamma Hemolysin (HlgABC), LukAB (LukHG)
GCA_023170045.1	ASM2317004v1	Staphylococcus aureus	JICS127	2937129	Complete Genome	2022-04-16	PRJDB9778	SAMD00225532	99.67	0.08	2016	NA	NA	8	CC8	100	100	present	100	100	100	present	absent	absent	99.89	100	present	100	100	present	.	.	absent	.	.	absent	PVL (LukS-PV/lukF-PV), Gamma Hemolysin (HlgABC), LukED, LukAB (LukHG)
GCA_023223475.1	ASM2322347v1	Staphylococcus aureus	P5	2838421	Complete Genome	2022-05-03	PRJNA808065	SAMN26026468	99.67	0.08	2020	NA	Human	22	CC22	.	.	absent	100	100	100	present	absent	absent	.	.	absent	99.72	100	present	.	.	absent	.	.	absent	Gamma Hemolysin (HlgABC), LukAB (LukHG)
GCA_023278065.1	ASM2327806v1	Staphylococcus aureus	SH1000	2697590	Complete Genome	2022-05-09	PRJNA640386	SAMN15314852	99.67	0.08	NA	NA	NA	8	CC8	.	.	absent	100	100	100	present	absent	absent	99.89	100	present	100	100	present	.	.	absent	.	.	absent	Gamma Hemolysin (HlgABC), LukED, LukAB (LukHG)
GCA_023373745.1	ASM2337374v1	Staphylococcus aureus	N12HSA28	2836254	Complete Genome	2022-05-16	PRJNA800603	SAMN25263541	99.67	0.08	2016	China	Human	1	CC1	.	.	absent	100	100	100	present	absent	absent	100	100	present	99.72	100	present	.	.	absent	.	.	absent	Gamma Hemolysin (HlgABC), LukED, LukAB (LukHG)
GCA_023571465.1	ASM2357146v1	Staphylococcus aureus	V40	2795779	Complete Genome	2022-05-28	PRJNA838828	SAMN28467499	99.67	0.08	2007	Germany: Thuringia, Nordhausen district	Animal	NT	-	.	.	absent	100	100	100	present	absent	absent	100	100	present	100	100	present	.	.	absent	.	.	absent	Gamma Hemolysin (HlgABC), LukED, LukAB (LukHG)
GCA_023657535.1	ASM2365753v1	Staphylococcus aureus	M0	2806349	Complete Genome	2022-06-07	PRJNA841408	SAMN28592284	99.67	0.08	2019	China: Shenzhen	NA	243	CC30	100	100	present	100	99.9	100	present	absent	absent	.	.	absent	100	100	present	.	.	absent	.	.	absent	PVL (LukS-PV/lukF-PV), Gamma Hemolysin (HlgABC), LukAB (LukHG)
GCA_023657555.1	ASM2365755v1	Staphylococcus aureus	N4	2806340	Complete Genome	2022-06-07	PRJNA841408	SAMN28592286	99.67	0.08	2019	China: Shenzhen	NA	243	CC30	100	100	present	100	99.9	100	present	absent	absent	.	.	absent	100	100	present	.	.	absent	.	.	absent	PVL (LukS-PV/lukF-PV), Gamma Hemolysin (HlgABC), LukAB (LukHG)
GCA_023657575.1	ASM2365757v1	Staphylococcus aureus	M4	2808264	Complete Genome	2022-06-07	PRJNA841408	SAMN28592285	99.67	0.08	2019	China: Shenzhen	NA	243	CC30	100	100	present	100	99.9	100	present	absent	absent	.	.	absent	100	100	present	.	.	absent	.	.	absent	PVL (LukS-PV/lukF-PV), Gamma Hemolysin (HlgABC), LukAB (LukHG)
GCA_023658665.1	ASM2365866v1	Staphylococcus aureus	494	2789603	Complete Genome	2022-06-07	PRJNA607328	SAMN27101937	99.67	0.08	1964	USA:Washington, D.C.	Food	5	CC5	.	.	absent	100	100	100	present	absent	absent	100	99.9	present	100	100	present	.	.	absent	.	.	absent	Gamma Hemolysin (HlgABC), LukED, LukAB (LukHG)
GCA_024172245.1	ASM2417224v1	Staphylococcus aureus	MRSA1369	2898303	Complete Genome	2022-07-06	PRJNA851804	SAMN29251701	99.67	0.08	NA	NA	Human	8	CC8	100	100	present	100	100	100	present	absent	absent	100	100	present	100	100	present	.	.	absent	.	.	absent	PVL (LukS-PV/lukF-PV), Gamma Hemolysin (HlgABC), LukED, LukAB (LukHG)
GCA_024205325.1	ASM2420532v1	Staphylococcus aureus	N09CSA16	2910209	Complete Genome	2022-07-11	PRJNA800603	SAMN25263540	99.67	0.08	2016	China	Human	764	CC5	.	.	absent	100	100	100	present	absent	absent	100	99.9	present	100	100	present	.	.	absent	.	.	absent	Gamma Hemolysin (HlgABC), LukED, LukAB (LukHG)
GCA_024220055.1	ASM2422005v1	Staphylococcus aureus	RMSA24	2811052	Complete Genome	2022-07-12	PRJNA855332	SAMN29489275	99.67	0.64	2021	China:Hefei	Food	NT		.	.	absent	100	100	100	present	absent	absent	99.89	99.9	present	99.62	100	present	.	.	absent	.	.	absent	Gamma Hemolysin (HlgABC), LukED, LukAB (LukHG)
GCA_024296825.1	ASM2429682v1	Staphylococcus aureus subsp. aureus RN4220	RN4220	2697642	Complete Genome	2022-07-17	PRJNA854950	SAMN29474309	99.67	0.08	1983	NA	NA	8	CC8	.	.	absent	100	100	100	present	absent	absent	99.89	100	present	100	100	present	.	.	absent	.	.	absent	Gamma Hemolysin (HlgABC), LukED, LukAB (LukHG)
GCA_024296845.1	ASM2429684v1	Staphylococcus aureus	MN8	2912407	Complete Genome	2022-07-17	PRJNA854950	SAMN29474304	99.67	0	1988	USA	Human	30	CC30	.	.	absent	100	99.9	100	present	absent	absent	.	.	absent	100	100	present	.	.	absent	.	.	absent	Gamma Hemolysin (HlgABC), LukAB (LukHG)
GCA_024363305.1	ASM2436330v1	Staphylococcus aureus	59458	2898944	Complete Genome	2022-06-11	PRJDB11424	SAMD00291279	99.56	0.08	2019	Japan	NA	2725	CC1	.	.	absent	100	100	100	present	absent	absent	100	100	present	99.72	100	present	.	.	absent	.	.	absent	Gamma Hemolysin (HlgABC), LukED, LukAB (LukHG)
GCA_024363325.1	ASM2436332v1	Staphylococcus aureus	59482	2857031	Complete Genome	2022-06-11	PRJDB11424	SAMD00291281	99.01	0.08	2019	Japan	NA	1	CC1	.	.	absent	100	100	100	present	absent	absent	100	100	present	99.72	100	present	.	.	absent	.	.	absent	Gamma Hemolysin (HlgABC), LukED, LukAB (LukHG)
GCA_024363345.1	ASM2436334v1	Staphylococcus aureus	59553	2831391	Complete Genome	2022-06-11	PRJDB11424	SAMD00291283	99.67	0.08	2019	Japan	NA	1	CC1	.	.	absent	100	100	100	present	absent	absent	100	100	present	99.72	100	present	.	.	absent	.	.	absent	Gamma Hemolysin (HlgABC), LukED, LukAB (LukHG)
GCA_024363365.1	ASM2436336v1	Staphylococcus aureus	59574	2871346	Complete Genome	2022-06-11	PRJDB11424	SAMD00291285	99.44	0.08	2019	Japan	NA	2725	CC1	.	.	absent	100	100	100	present	absent	absent	100	100	present	99.72	100	present	.	.	absent	.	.	absent	Gamma Hemolysin (HlgABC), LukED, LukAB (LukHG)
GCA_024363385.1	ASM2436338v1	Staphylococcus aureus	59621	2824903	Complete Genome	2022-06-11	PRJDB11424	SAMD00291287	99.59	0.08	2019	Japan	NA	1	CC1	.	.	absent	100	100	100	present	absent	absent	100	100	present	99.72	100	present	.	.	absent	.	.	absent	Gamma Hemolysin (HlgABC), LukED, LukAB (LukHG)
GCA_024363445.1	ASM2436344v1	Staphylococcus aureus	59691	2880557	Complete Genome	2022-06-11	PRJDB11424	SAMD00291289	99.28	0.08	2019	Japan	NA	1	CC1	.	.	absent	100	100	100	present	absent	absent	100	100	present	99.72	100	present	.	.	absent	.	.	absent	Gamma Hemolysin (HlgABC), LukED, LukAB (LukHG)
GCA_024363465.1	ASM2436346v1	Staphylococcus aureus	59709	2866351	Complete Genome	2022-06-11	PRJDB11424	SAMD00291291	99.36	0.08	2019	Japan	NA	NT		.	.	absent	100	100	100	present	absent	absent	100	100	present	99.72	100	present	.	.	absent	.	.	absent	Gamma Hemolysin (HlgABC), LukED, LukAB (LukHG)
GCA_024363485.1	ASM2436348v1	Staphylococcus aureus	59731	2926742	Complete Genome	2022-06-11	PRJDB11424	SAMD00291293	98.44	0.08	2019	Japan	NA	1	CC1	.	.	absent	100	100	100	present	absent	absent	100	100	present	99.72	100	present	.	.	absent	.	.	absent	Gamma Hemolysin (HlgABC), LukED, LukAB (LukHG)
GCA_024363505.1	ASM2436350v1	Staphylococcus aureus	59736	2904601	Complete Genome	2022-06-11	PRJDB11424	SAMD00291296	99.67	0.08	2019	Japan	NA	1	CC1	.	.	absent	100	100	100	present	absent	absent	100	100	present	99.72	100	present	.	.	absent	.	.	absent	Gamma Hemolysin (HlgABC), LukED, LukAB (LukHG)
GCA_024399355.1	ASM2439935v1	Staphylococcus aureus	Sta2021010	2817804	Complete Genome	2022-07-25	PRJNA730688	SAMN19239046	99.67	0.08	2021	China: guangdong	Food	7	-	.	.	absent	100	100	100	present	absent	absent	100	99.9	present	99.72	100	present	.	.	absent	.	.	absent	Gamma Hemolysin (HlgABC), LukED, LukAB (LukHG)
GCA_024399375.1	ASM2439937v1	Staphylococcus aureus	Sta2021027	2732997	Complete Genome	2022-07-25	PRJNA730688	SAMN19239059	99.67	0.1	2021	China: guangdong	NA	6	CC5	.	.	absent	100	100	100	present	absent	absent	100	100	present	99.72	100	present	.	.	absent	.	.	absent	Gamma Hemolysin (HlgABC), LukED, LukAB (LukHG)
GCA_024612055.1	ASM2461205v1	Staphylococcus aureus	UMCG579	2741379	Complete Genome	2022-08-10	PRJNA796811	SAMN24919645	99.67	0.08	2021	Netherlands: Groningen	Human	1633	-	100	100	present	100	100	100	present	absent	absent	99.89	99.9	present	97.44	100	present	.	.	absent	.	.	absent	PVL (LukS-PV/lukF-PV), Gamma Hemolysin (HlgABC), LukED, LukAB (LukHG)
GCA_024723375.2	ASM2472337v2	Staphylococcus aureus	FDA209P	2772454	Complete Genome	2023-05-31	PRJNA865540	SAMN30160142	99.67	0.08	NA	NA	Human	464	CC97	.	.	absent	100	100	100	present	absent	absent	100	99.9	present	99.72	100	present	.	.	absent	.	.	absent	Gamma Hemolysin (HlgABC), LukED, LukAB (LukHG)
GCA_024734775.1	ASM2473477v1	Staphylococcus aureus	SCAID OTT1-2022 (150)	2781669	Complete Genome	2022-08-24	PRJNA754843	SAMN30333622	99.67	0.08	2022	Kazakhstan: Almaty	Human	78	-	.	.	absent	100	100	100	present	absent	absent	100	99.9	present	99.72	100	present	.	.	absent	.	.	absent	Gamma Hemolysin (HlgABC), LukED, LukAB (LukHG)
GCA_024741355.1	ASM2474135v1	Staphylococcus aureus	39-B-49	2762112	Complete Genome	2022-08-25	PRJNA870416	SAMN30370443	99.67	0.11	2019	Nepal: Bajrayogini	Animal	7754	-	.	.	absent	100	100	100	present	absent	absent	100	99.9	present	99.72	100	present	.	.	absent	.	.	absent	Gamma Hemolysin (HlgABC), LukED, LukAB (LukHG)
GCA_024741375.1	ASM2474137v1	Staphylococcus aureus	32-T-13	2772452	Complete Genome	2022-08-25	PRJNA870416	SAMN30370442	99.67	0.14	2019	Nepal: Thapthali	Animal	7753	-	.	.	absent	100	100	100	present	absent	absent	100	99.9	present	99.72	100	present	.	.	absent	.	.	absent	Gamma Hemolysin (HlgABC), LukED, LukAB (LukHG)
GCA_024741395.1	ASM2474139v1	Staphylococcus aureus	30-P-10	2787288	Complete Genome	2022-08-25	PRJNA870416	SAMN30370441	99.67	0.08	2019	Nepal: Pashupati	Animal	7752	-	.	.	absent	100	100	100	present	absent	absent	100	99.9	present	99.72	100	present	.	.	absent	.	.	absent	Gamma Hemolysin (HlgABC), LukED, LukAB (LukHG)
GCA_024741415.1	ASM2474141v1	Staphylococcus aureus	28-G-I	2749407	Complete Genome	2022-08-25	PRJNA870416	SAMN30370440	99.67	0.08	2019	Nepal: Guheswori	Animal	7751	CC8	.	.	absent	100	100	100	present	absent	absent	100	99.9	present	99.72	100	present	.	.	absent	.	.	absent	Gamma Hemolysin (HlgABC), LukED, LukAB (LukHG)
GCA_024741435.1	ASM2474143v1	Staphylococcus aureus	26-G-G	2791680	Complete Genome	2022-08-25	PRJNA870416	SAMN30370439	99.67	0.08	2019	Nepal: Guheswori	Animal	7750	-	.	.	absent	100	100	100	present	absent	absent	100	99.9	present	99.72	100	present	.	.	absent	.	.	absent	Gamma Hemolysin (HlgABC), LukED, LukAB (LukHG)
GCA_024741455.1	ASM2474145v1	Staphylococcus aureus	18-H-62	2719797	Complete Genome	2022-08-25	PRJNA870416	SAMN30370438	99.67	0.08	2019	Nepal: Hetauda	Animal	7749	CC1	.	.	absent	100	100	100	present	absent	absent	100	100	present	99.72	100	present	.	.	absent	.	.	absent	Gamma Hemolysin (HlgABC), LukED, LukAB (LukHG)
GCA_024741475.1	ASM2474147v1	Staphylococcus aureus	15-G-54	2715650	Complete Genome	2022-08-25	PRJNA870416	SAMN30370437	99.67	0.1	2019	Nepal: Gokarna	Animal	7748	-	.	.	absent	100	100	100	present	absent	absent	100	99.9	present	99.72	100	present	.	.	absent	.	.	absent	Gamma Hemolysin (HlgABC), LukED, LukAB (LukHG)
GCA_024741495.1	ASM2474149v1	Staphylococcus aureus	12-G-51	2744047	Complete Genome	2022-08-25	PRJNA870416	SAMN30370436	99.67	0.08	2019	Nepal: Gokarna	Animal	7747	-	.	.	absent	100	100	100	present	absent	absent	100	100	present	100	100	present	.	.	absent	.	.	absent	Gamma Hemolysin (HlgABC), LukED, LukAB (LukHG)
GCA_024741515.1	ASM2474151v1	Staphylococcus aureus	07-G-D	2774349	Complete Genome	2022-08-25	PRJNA870416	SAMN30370435	99.67	0.08	2019	Nepal: Gokarna	Animal	7746	-	.	.	absent	100	100	100	present	absent	absent	100	99.9	present	99.72	100	present	.	.	absent	.	.	absent	Gamma Hemolysin (HlgABC), LukED, LukAB (LukHG)
GCA_024741535.1	ASM2474153v1	Staphylococcus aureus	03-RR-88	2799824	Complete Genome	2022-08-25	PRJNA870416	SAMN30370434	99.67	0.08	2019	Nepal: RalpaNARamdi	Animal	7745	CC1	.	.	absent	100	100	100	present	absent	absent	100	99.9	present	99.72	100	present	.	.	absent	.	.	absent	Gamma Hemolysin (HlgABC), LukED, LukAB (LukHG)
GCA_024741555.1	ASM2474155v1	Staphylococcus aureus	16CS0212	2822037	Complete Genome	2022-08-25	PRJNA870416	SAMN30370433	99.67	0.08	2016	Germany: Erfurt	Animal	7695	-	.	.	absent	100	100	100	present	absent	absent	100	100	present	100	100	present	.	.	absent	.	.	absent	Gamma Hemolysin (HlgABC), LukED, LukAB (LukHG)
GCA_024741575.1	ASM2474157v1	Staphylococcus aureus	40-B-50	2832694	Complete Genome	2022-08-25	PRJNA870416	SAMN30370432	99.67	0.08	2019	Nepal: Bajrayogini	Animal	7694	CC1	.	.	absent	100	100	100	present	absent	absent	100	99.9	present	99.72	100	present	.	.	absent	.	.	absent	Gamma Hemolysin (HlgABC), LukED, LukAB (LukHG)
GCA_024741595.1	ASM2474159v1	Staphylococcus aureus	29-P-01	2771147	Complete Genome	2022-08-25	PRJNA870416	SAMN30370431	99.67	0.08	2019	Nepal: Pashupati	Animal	7693	-	.	.	absent	100	100	100	present	absent	absent	100	99.9	present	99.72	100	present	.	.	absent	.	.	absent	Gamma Hemolysin (HlgABC), LukED, LukAB (LukHG)
GCA_024741615.1	ASM2474161v1	Staphylococcus aureus	17-H-61	2748600	Complete Genome	2022-08-25	PRJNA870416	SAMN30370430	99.67	0.1	2019	Nepal: Hetauda	Animal	7692	-	.	.	absent	100	100	100	present	absent	absent	100	99.9	present	99.72	100	present	.	.	absent	.	.	absent	Gamma Hemolysin (HlgABC), LukED, LukAB (LukHG)
GCA_024741635.1	ASM2474163v1	Staphylococcus aureus	13-G-52	2744994	Complete Genome	2022-08-25	PRJNA870416	SAMN30370429	99.67	0.1	2019	Nepal: Gokarna	Animal	7691	-	.	.	absent	100	100	100	present	absent	absent	100	99.9	present	99.72	100	present	.	.	absent	.	.	absent	Gamma Hemolysin (HlgABC), LukED, LukAB (LukHG)
GCA_024741655.1	ASM2474165v1	Staphylococcus aureus	09-G-F	2810912	Complete Genome	2022-08-25	PRJNA870416	SAMN30370428	99.67	0.11	2019	Nepal: Gokarna	Animal	7690	CC1	.	.	absent	100	100	100	present	absent	absent	100	99.9	present	99.72	100	present	.	.	absent	.	.	absent	Gamma Hemolysin (HlgABC), LukED, LukAB (LukHG)
GCA_024741675.1	ASM2474167v1	Staphylococcus aureus	08-G-E	2753055	Complete Genome	2022-08-25	PRJNA870416	SAMN30370427	99.67	0.1	2019	Nepal: Gokarna	Animal	7689	-	.	.	absent	100	100	100	present	absent	absent	100	99.9	present	99.72	100	present	.	.	absent	.	.	absent	Gamma Hemolysin (HlgABC), LukED, LukAB (LukHG)
GCA_024741695.1	ASM2474169v1	Staphylococcus aureus	05-RR-90	2839114	Complete Genome	2022-08-25	PRJNA870416	SAMN30370426	99.67	0.11	2019	Nepal: RalpaNARamdi	Animal	7688	-	.	.	absent	100	100	100	present	absent	absent	100	99.9	present	99.72	100	present	.	.	absent	.	.	absent	Gamma Hemolysin (HlgABC), LukED, LukAB (LukHG)
GCA_024741715.1	ASM2474171v1	Staphylococcus aureus	01-RR-86	2761509	Complete Genome	2022-08-25	PRJNA870416	SAMN30370425	99.67	0.08	2019	Nepal: RalpaNARamdi	Animal	7687	-	.	.	absent	100	100	100	present	absent	absent	100	99.9	present	99.72	100	present	.	.	absent	.	.	absent	Gamma Hemolysin (HlgABC), LukED, LukAB (LukHG)
GCA_024741735.1	ASM2474173v1	Staphylococcus aureus	16CS0209	2769676	Complete Genome	2022-08-25	PRJNA870416	SAMN30370424	99.64	0.08	2016	Germany: Erfurt	Animal	NT	-	.	.	absent	100	99.9	100	present	absent	absent	100	99.9	present	100	100	present	.	.	absent	.	.	absent	Gamma Hemolysin (HlgABC), LukED, LukAB (LukHG)
GCA_024741755.1	ASM2474175v1	Staphylococcus aureus	Ma2/A14043	2858729	Complete Genome	2022-08-25	PRJNA870416	SAMN30370423	98.04	0.1	2015	USA	Animal	3268	-	.	.	absent	100	100	100	present	absent	absent	100	100	present	100	100	present	.	.	absent	.	.	absent	Gamma Hemolysin (HlgABC), LukED, LukAB (LukHG)
GCA_024741775.1	ASM2474177v1	Staphylococcus aureus	27-G-H	2734532	Complete Genome	2022-08-25	PRJNA870416	SAMN30370422	99.67	0.17	2019	Nepal: Guheswori	Animal	2990	CC1	.	.	absent	100	100	100	present	absent	absent	99.89	99.9	present	100	100	present	.	.	absent	.	.	absent	Gamma Hemolysin (HlgABC), LukED, LukAB (LukHG)
GCA_024805795.2	ASM2480579v2	Staphylococcus aureus	5812R	2772443	Complete Genome	2023-05-31	PRJNA865540	SAMN30118294	99.67	0.08	NA	NA	Human	464	CC97	.	.	absent	100	100	100	present	absent	absent	100	99.9	present	99.72	100	present	.	.	absent	.	.	absent	Gamma Hemolysin (HlgABC), LukED, LukAB (LukHG)
GCA_024925485.1	ASM2492548v1	Staphylococcus aureus	NRL 02/947	2846055	Complete Genome	2022-09-05	PRJNA873286	SAMN30496472	99.67	0.08	2002	Czech Republic	Human	8	CC8	.	.	absent	100	100	100	present	absent	absent	100	100	present	100	100	present	.	.	absent	.	.	absent	Gamma Hemolysin (HlgABC), LukED, LukAB (LukHG)
GCA_024972975.1	ASM2497297v1	Staphylococcus aureus	SA1807	2849387	Complete Genome	2022-09-06	PRJNA553847	SAMN12252202	99.39	0.08	2018	China	Human	5	CC5	.	.	absent	100	100	100	present	absent	absent	100	99.9	present	100	100	present	.	.	absent	.	.	absent	Gamma Hemolysin (HlgABC), LukED, LukAB (LukHG)
GCA_025152705.1	ASM2515270v1	Staphylococcus aureus	831	2906340	Complete Genome	2022-09-12	PRJNA875930	SAMN30633109	99.67	0.08	2017	USA: Birmingham, AL	Human	8	CC8	100	100	present	100	100	100	present	absent	absent	100	100	present	100	100	present	.	.	absent	.	.	absent	PVL (LukS-PV/lukF-PV), Gamma Hemolysin (HlgABC), LukED, LukAB (LukHG)
GCA_025232045.1	ASM2523204v1	Staphylococcus aureus	R3-8	2918241	Complete Genome	2022-09-16	PRJNA874487	SAMN30550580	99.67	0.08	2021	Japan: Hokkaido	Human	8	CC8	100	100	present	100	100	100	present	absent	absent	99.89	100	present	100	100	present	.	.	absent	.	.	absent	PVL (LukS-PV/lukF-PV), Gamma Hemolysin (HlgABC), LukED, LukAB (LukHG)
GCA_025259685.1	ASM2525968v1	Staphylococcus aureus	TCH32929	2873962	Complete Genome	2022-09-19	PRJNA675653	SAMN16710840	99.67	0.08	2017	USA: Houston	Human	105	CC5	.	.	absent	100	100	100	present	absent	absent	100	99.9	present	100	100	present	.	.	absent	.	.	absent	Gamma Hemolysin (HlgABC), LukED, LukAB (LukHG)
GCA_025398055.1	ASM2539805v1	Staphylococcus aureus	SA2107	2868576	Complete Genome	2022-09-24	PRJNA879981	SAMN30822352	99.67	0.22	2022	China:Zhuhai	Human	45	CC45	.	.	absent	100	100	100	present	absent	absent	.	.	absent	100	100	present	.	.	absent	.	.	absent	Gamma Hemolysin (HlgABC), LukAB (LukHG)
GCA_025558945.1	ASM2555894v1	Staphylococcus aureus	IVB6252	2810964	Complete Genome	2022-10-04	PRJNA819273	SAMN26923349	99.67	0.08	2014	Kenya:Samburu	Animal	2073	-	.	.	absent	100	100	100	present	absent	absent	99.89	100	present	99.91	100	present	.	.	absent	.	.	absent	Gamma Hemolysin (HlgABC), LukED, LukAB (LukHG)
GCA_025558965.1	ASM2555896v1	Staphylococcus aureus	IVB6250	2867982	Complete Genome	2022-10-04	PRJNA819273	SAMN26923348	99.67	0.08	2014	Kenya:Samburu	Animal	30	CC30	.	.	absent	100	99.9	100	present	absent	absent	.	.	absent	100	100	present	.	.	absent	.	.	absent	Gamma Hemolysin (HlgABC), LukAB (LukHG)
GCA_025559005.1	ASM2555900v1	Staphylococcus aureus	IVB6249	2886159	Complete Genome	2022-10-04	PRJNA819273	SAMN26923347	99.67	0.08	2014	Kenya:Samburu	Animal	30	CC30	.	.	absent	100	99.9	100	present	absent	absent	.	.	absent	100	100	present	.	.	absent	.	.	absent	Gamma Hemolysin (HlgABC), LukAB (LukHG)
GCA_025559045.1	ASM2555904v1	Staphylococcus aureus	IVB6248	2817560	Complete Genome	2022-10-04	PRJNA819273	SAMN26923346	99.67	0.08	2014	Kenya:Samburu	Animal	2073	-	.	.	absent	100	100	100	present	absent	absent	99.89	100	present	99.91	100	present	.	.	absent	.	.	absent	Gamma Hemolysin (HlgABC), LukED, LukAB (LukHG)
GCA_025559085.1	ASM2555908v1	Staphylococcus aureus	IVB6243	2854929	Complete Genome	2022-10-04	PRJNA819273	SAMN26923345	99.67	0.08	2014	Kenya:Marsabit	Animal	2957	CC30	.	.	absent	100	99.9	100	present	absent	absent	.	.	absent	100	100	present	.	.	absent	.	.	absent	Gamma Hemolysin (HlgABC), LukAB (LukHG)
GCA_025559125.1	ASM2555912v1	Staphylococcus aureus	IVB6242	2855157	Complete Genome	2022-10-04	PRJNA819273	SAMN26923344	99.67	0.08	2014	Kenya:Marsabit	Animal	2957	CC30	.	.	absent	100	99.9	100	present	absent	absent	.	.	absent	100	100	present	.	.	absent	.	.	absent	Gamma Hemolysin (HlgABC), LukAB (LukHG)
GCA_025559165.1	ASM2555916v1	Staphylococcus aureus	IVB6239	2820076	Complete Genome	2022-10-04	PRJNA819273	SAMN26923343	99.11	0.08	2014	Kenya:Laikipia	Animal	3573	-	.	.	absent	100	100	100	present	absent	absent	100	99.9	present	100	100	present	.	.	absent	.	.	absent	Gamma Hemolysin (HlgABC), LukED, LukAB (LukHG)
GCA_025559225.1	ASM2555922v1	Staphylococcus aureus	IVB6232	2749662	Complete Genome	2022-10-04	PRJNA819273	SAMN26923342	99.51	0.08	2014	Kenya:Laikipia	Animal	1765	-	.	.	absent	100	100	100	present	absent	absent	100	100	present	100	100	present	.	.	absent	.	.	absent	Gamma Hemolysin (HlgABC), LukED, LukAB (LukHG)
GCA_025559265.1	ASM2555926v1	Staphylococcus aureus	IVB6221	2835408	Complete Genome	2022-10-04	PRJNA819273	SAMN26923341	99.67	0.08	2014	Kenya:Isiolo	Animal	7620	-	.	.	absent	100	100	100	present	absent	absent	100	100	present	100	100	present	.	.	absent	.	.	absent	Gamma Hemolysin (HlgABC), LukED, LukAB (LukHG)
GCA_025559325.1	ASM2555932v1	Staphylococcus aureus	IVB6215	2938990	Complete Genome	2022-10-04	PRJNA819273	SAMN26923340	99.67	0.08	2014	Kenya:Isiolo	Animal	3667	CC30	.	.	absent	100	99.9	100	present	absent	absent	.	.	absent	100	100	present	.	.	absent	.	.	absent	Gamma Hemolysin (HlgABC), LukAB (LukHG)
GCA_025559405.1	ASM2555940v1	Staphylococcus aureus	IVB6202	2796785	Complete Genome	2022-10-04	PRJNA819273	SAMN26923339	99.56	0.1	2009	Kenya:Malkalakole	Animal	3575	CC121	.	.	absent	100	100	100	present	absent	absent	100	99.9	present	99.91	100	present	.	.	absent	.	.	absent	Gamma Hemolysin (HlgABC), LukED, LukAB (LukHG)
GCA_025559465.1	ASM2555946v1	Staphylococcus aureus	IVB6201	2804001	Complete Genome	2022-10-04	PRJNA819273	SAMN26923338	99.47	0.1	2009	Kenya:Goroukessa	Animal	3581	-	.	.	absent	100	99.9	100	present	absent	absent	100	99.9	present	100	100	present	.	.	absent	.	.	absent	Gamma Hemolysin (HlgABC), LukED, LukAB (LukHG)
GCA_025559525.1	ASM2555952v1	Staphylococcus aureus	IVB6196	2808124	Complete Genome	2022-10-04	PRJNA819273	SAMN26923337	99.67	0.08	2013	Somalia:Somaliland	Animal	2957	CC30	.	.	absent	100	99.9	100	present	absent	absent	.	.	absent	100	100	present	.	.	absent	.	.	absent	Gamma Hemolysin (HlgABC), LukAB (LukHG)
GCA_025559565.1	ASM2555956v1	Staphylococcus aureus	IVB6195	2851642	Complete Genome	2022-10-04	PRJNA819273	SAMN26923336	99.67	0.08	2013	Somalia:Somaliland	Animal	3583	-	.	.	absent	100	100	100	present	absent	absent	100	99.9	present	100	100	present	.	.	absent	.	.	absent	Gamma Hemolysin (HlgABC), LukED, LukAB (LukHG)
GCA_025559585.1	ASM2555958v1	Staphylococcus aureus	IVB6191	2792079	Complete Genome	2022-10-04	PRJNA819273	SAMN26923335	99.56	0.1	2009	Kenya	Animal	3581	-	.	.	absent	100	100	100	present	absent	absent	100	99.9	present	100	100	present	.	.	absent	.	.	absent	Gamma Hemolysin (HlgABC), LukED, LukAB (LukHG)
GCA_025559605.1	ASM2555960v1	Staphylococcus aureus	IVB6185	2889513	Complete Genome	2022-10-04	PRJNA819273	SAMN26923334	99.67	0.08	2013	Kenya:Marsabit	Animal	30	CC30	.	.	absent	100	99.9	100	present	absent	absent	.	.	absent	100	100	present	.	.	absent	.	.	absent	Gamma Hemolysin (HlgABC), LukAB (LukHG)
GCA_025559625.1	ASM2555962v1	Staphylococcus aureus	IVB6173	2822475	Complete Genome	2022-10-04	PRJNA819273	SAMN26923333	99.67	0.08	2004	Kenya:Mandera	Animal	2073	-	.	.	absent	100	100	100	present	absent	absent	99.89	100	present	99.91	100	present	.	.	absent	.	.	absent	Gamma Hemolysin (HlgABC), LukED, LukAB (LukHG)
GCA_025559645.1	ASM2555964v1	Staphylococcus aureus	IVB6172	2777142	Complete Genome	2022-10-04	PRJNA819273	SAMN26923332	99.56	0.1	2002	Kenya	Animal	3581	-	.	.	absent	100	100	100	present	absent	absent	100	99.9	present	100	100	present	.	.	absent	.	.	absent	Gamma Hemolysin (HlgABC), LukED, LukAB (LukHG)
GCA_025559665.1	ASM2555966v1	Staphylococcus aureus	IVB6170	2816002	Complete Genome	2022-10-04	PRJNA819273	SAMN26923330	99.11	0.08	2003	Kenya:Machakos	Animal	3573	-	.	.	absent	100	100	100	present	absent	absent	100	99.9	present	100	100	present	.	.	absent	.	.	absent	Gamma Hemolysin (HlgABC), LukED, LukAB (LukHG)
GCA_025559685.1	ASM2555968v1	Staphylococcus aureus	IVB6169	2939422	Complete Genome	2022-10-04	PRJNA819273	SAMN26923329	99.67	0.08	2004	Kenya:EastNAPokot	Animal	30	CC30	.	.	absent	100	99.9	100	present	absent	absent	.	.	absent	100	100	present	.	.	absent	.	.	absent	Gamma Hemolysin (HlgABC), LukAB (LukHG)
GCA_025559705.1	ASM2555970v1	Staphylococcus aureus	IVB6168	2794910	Complete Genome	2022-10-04	PRJNA819273	SAMN26923328	99.67	0.08	2004	Kenya:Pokot	Animal	3582	-	.	.	absent	100	100	100	present	absent	absent	100	99.9	present	100	100	present	.	.	absent	.	.	absent	Gamma Hemolysin (HlgABC), LukED, LukAB (LukHG)
GCA_025559725.1	ASM2555972v1	Staphylococcus aureus	IVB6167	2939423	Complete Genome	2022-10-04	PRJNA819273	SAMN26923327	99.67	0.08	2004	Kenya:Mandera	Animal	30	CC30	.	.	absent	100	99.9	100	present	absent	absent	.	.	absent	100	100	present	.	.	absent	.	.	absent	Gamma Hemolysin (HlgABC), LukAB (LukHG)
GCA_025559745.1	ASM2555974v1	Staphylococcus aureus	IVB6166	2939425	Complete Genome	2022-10-04	PRJNA819273	SAMN26923326	99.67	0.08	2004	Kenya:EastNAPokot	Animal	30	CC30	.	.	absent	100	99.9	100	present	absent	absent	.	.	absent	100	100	present	.	.	absent	.	.	absent	Gamma Hemolysin (HlgABC), LukAB (LukHG)
GCA_025559765.1	ASM2555976v1	Staphylococcus aureus	IVB6165	2822481	Complete Genome	2022-10-04	PRJNA819273	SAMN26923325	99.67	0.08	NA	Somalia:Puntland	Animal	2073	-	.	.	absent	100	100	100	present	absent	absent	99.89	100	present	99.91	100	present	.	.	absent	.	.	absent	Gamma Hemolysin (HlgABC), LukED, LukAB (LukHG)
GCA_025559785.1	ASM2555978v1	Staphylococcus aureus	IVB6164	2768007	Complete Genome	2022-10-04	PRJNA819273	SAMN26923324	99.67	0.08	2003	Kenya:Laikipia	Animal	2073	-	.	.	absent	100	100	100	present	absent	absent	100	100	present	99.91	100	present	.	.	absent	.	.	absent	Gamma Hemolysin (HlgABC), LukED, LukAB (LukHG)
GCA_025559805.1	ASM2555980v1	Staphylococcus aureus	IVB6163	2828586	Complete Genome	2022-10-04	PRJNA819273	SAMN26923323	99.67	0.08	NA	Kenya:Pokot	Animal	2957	CC30	.	.	absent	100	99.9	100	present	absent	absent	.	.	absent	100	100	present	.	.	absent	.	.	absent	Gamma Hemolysin (HlgABC), LukAB (LukHG)
GCA_025560785.1	ASM2556078v1	Staphylococcus aureus	IVB6159	2812044	Complete Genome	2022-10-04	PRJNA819273	SAMN26923322	99.45	0.08	2002	Somalia:Puntland	Animal	3583	-	.	.	absent	100	100	100	present	absent	absent	100	99.9	present	100	100	present	.	.	absent	.	.	absent	Gamma Hemolysin (HlgABC), LukED, LukAB (LukHG)
GCA_025560805.1	ASM2556080v1	Staphylococcus aureus	IVB6158	2812046	Complete Genome	2022-10-04	PRJNA819273	SAMN26923321	99.45	0.08	NA	Kenya:Baringo	Animal	3583	-	.	.	absent	100	100	100	present	absent	absent	100	99.9	present	100	100	present	.	.	absent	.	.	absent	Gamma Hemolysin (HlgABC), LukED, LukAB (LukHG)
GCA_025560825.1	ASM2556082v1	Staphylococcus aureus	IVB6155	2889221	Complete Genome	2022-10-04	PRJNA819273	SAMN26923318	99.67	0.08	2002	Kenya:Laikipia	Animal	30	CC30	.	.	absent	100	99.9	100	present	absent	absent	.	.	absent	100	100	present	.	.	absent	.	.	absent	Gamma Hemolysin (HlgABC), LukAB (LukHG)
GCA_025561585.1	ASM2556158v1	Staphylococcus aureus	IVB6171	2902685	Complete Genome	2022-10-04	PRJNA819273	SAMN26923331	99.67	0.08	2013	Somalia:Burao	Animal	3576	-	.	.	absent	.	100	99.16	absent	absent	Present	100	99.9	present	100	100	present	100	100	present	.	.	absent	Gamma Hemolysin (HlgCB), LukED, LukAB (LukHG), LukMF'
GCA_025561605.1	ASM2556160v1	Staphylococcus aureus	IVB6157	2891655	Complete Genome	2022-10-04	PRJNA819273	SAMN26923320	99.67	0.08	2002	Kenya	Animal	30	CC30	.	.	absent	100	99.9	100	present	absent	absent	.	.	absent	100	100	present	.	.	absent	.	.	absent	Gamma Hemolysin (HlgABC), LukAB (LukHG)
GCA_025561625.1	ASM2556162v1	Staphylococcus aureus	IVB6156	2921697	Complete Genome	2022-10-04	PRJNA819273	SAMN26923319	99.67	0.08	2000	Kenya:Baringo	Animal	3602	-	.	.	absent	100	100	99.89	present	absent	absent	100	99.9	present	100	100	present	.	.	absent	.	.	absent	Gamma Hemolysin (HlgABC), LukED, LukAB (LukHG)
GCA_025561645.1	ASM2556164v1	Staphylococcus aureus	IVB6154	2906085	Complete Genome	2022-10-04	PRJNA819273	SAMN26923317	99.67	0.08	2002	Kenya:Marsabit	Animal	7619	-	.	.	absent	.	100	99.05	absent	absent	Present	100	99.9	present	100	100	present	100	100	present	.	.	absent	Gamma Hemolysin (HlgCB), LukED, LukAB (LukHG), LukMF'
GCA_025643635.1	ASM2564363v1	Staphylococcus aureus	JDFM SA01	2773580	Complete Genome	2022-10-11	PRJNA491802	SAMN10147904	99.67	0.1	2017	South Korea: Jeonju	Environment	188	CC1	.	.	absent	100	100	100	present	absent	absent	100	99.9	present	100	100	present	.	.	absent	.	.	absent	Gamma Hemolysin (HlgABC), LukED, LukAB (LukHG)
GCA_026167725.1	ASM2616772v1	Staphylococcus aureus	DSM 20231-Res2	2755075	Complete Genome	2022-11-14	PRJNA877072	SAMN30679625	99.67	0.08	NA	NA	NA	8	CC8	.	.	absent	100	100	100	present	absent	absent	99.89	100	present	100	100	present	.	.	absent	.	.	absent	Gamma Hemolysin (HlgABC), LukED, LukAB (LukHG)
GCA_026167765.1	ASM2616776v1	Staphylococcus aureus	DSM 20231	2755077	Complete Genome	2022-11-14	PRJNA877072	SAMN30679549	99.67	0.08	NA	NA	NA	8	CC8	.	.	absent	100	100	100	present	absent	absent	99.89	100	present	100	100	present	.	.	absent	.	.	absent	Gamma Hemolysin (HlgABC), LukED, LukAB (LukHG)
GCA_026546985.1	ASM2654698v1	Staphylococcus aureus	RIVM_M085090	2842022	Complete Genome	2022-11-30	PRJNA831673	SAMN27760544	99.67	0.27	2019	Netherlands	Environment	398	-	.	.	absent	100	100	100	present	absent	absent	.	.	absent	100	100	present	.	.	absent	.	.	absent	Gamma Hemolysin (HlgABC), LukAB (LukHG)
GCA_026547005.1	ASM2654700v1	Staphylococcus aureus	RIVM_M087195	2851672	Complete Genome	2022-11-30	PRJNA831673	SAMN27760543	99.67	0.08	2020	Netherlands	Human	398	-	.	.	absent	100	100	100	present	absent	absent	.	.	absent	100	100	present	.	.	absent	.	.	absent	Gamma Hemolysin (HlgABC), LukAB (LukHG)
GCA_026547035.1	ASM2654703v1	Staphylococcus aureus	RIVM_M084986	2831248	Complete Genome	2022-11-30	PRJNA831673	SAMN27760542	99.67	0.27	2020	Netherlands	Human	398	-	.	.	absent	100	100	100	present	absent	absent	.	.	absent	100	100	present	.	.	absent	.	.	absent	Gamma Hemolysin (HlgABC), LukAB (LukHG)
GCA_026547055.1	ASM2654705v1	Staphylococcus aureus	RIVM_M084526	2927220	Complete Genome	2022-11-30	PRJNA831673	SAMN27760541	99.56	0.27	2020	Netherlands	Human	398	-	.	.	absent	100	100	100	present	absent	absent	.	.	absent	100	100	present	.	.	absent	.	.	absent	Gamma Hemolysin (HlgABC), LukAB (LukHG)
GCA_026547075.1	ASM2654707v1	Staphylococcus aureus	RIVM_M083782	2935471	Complete Genome	2022-11-30	PRJNA831673	SAMN27760540	99.67	0.3	2020	Netherlands	Human	398	-	.	.	absent	100	100	100	present	absent	absent	.	.	absent	100	100	present	.	.	absent	.	.	absent	Gamma Hemolysin (HlgABC), LukAB (LukHG)
GCA_026547095.1	ASM2654709v1	Staphylococcus aureus	RIVM_M047916	2888822	Complete Genome	2022-11-30	PRJNA831673	SAMN27760539	99.67	0.27	2019	Netherlands	Human	398	-	.	.	absent	100	100	100	present	absent	absent	.	.	absent	100	100	present	.	.	absent	.	.	absent	Gamma Hemolysin (HlgABC), LukAB (LukHG)
GCA_026547145.1	ASM2654714v1	Staphylococcus aureus	RIVM_M047065	2806671	Complete Genome	2022-11-30	PRJNA831673	SAMN27760538	99.67	0.27	2019	Netherlands	Human	398	-	.	.	absent	100	100	100	present	absent	absent	.	.	absent	100	100	present	.	.	absent	.	.	absent	Gamma Hemolysin (HlgABC), LukAB (LukHG)
GCA_026547185.1	ASM2654718v1	Staphylococcus aureus	RIVM_M044329	2946843	Complete Genome	2022-11-30	PRJNA831673	SAMN27760537	99.67	0.38	2018	Netherlands	Human	398	-	.	.	absent	100	100	100	present	absent	absent	.	.	absent	100	100	present	.	.	absent	.	.	absent	Gamma Hemolysin (HlgABC), LukAB (LukHG)
GCA_026625205.1	ASM2662520v1	Staphylococcus aureus	Galio	3057176	Complete Genome	2022-12-04	PRJNA895753	SAMN31523629	99.67	0.08	2022	Taiwan	Environment	NT	-	.	.	absent	100	100	100	present	absent	absent	100	100	present	100	100	present	.	.	absent	.	.	absent	Gamma Hemolysin (HlgABC), LukED, LukAB (LukHG)
GCA_026625225.1	ASM2662522v1	Staphylococcus aureus	Ryze	3061347	Complete Genome	2022-12-04	PRJNA895753	SAMN31523630	99.67	0.08	2022	Taiwan	Environment	239	CC8	.	.	absent	100	100	100	present	absent	absent	100	100	present	100	100	present	.	.	absent	.	.	absent	Gamma Hemolysin (HlgABC), LukED, LukAB (LukHG)
GCA_026625245.1	ASM2662524v1	Staphylococcus aureus	Orianna	3016587	Complete Genome	2022-12-04	PRJNA895753	SAMN31523631	99.67	0.08	2022	Taiwan	Environment	NT	-	.	.	absent	100	100	100	present	absent	absent	100	100	present	100	100	present	.	.	absent	.	.	absent	Gamma Hemolysin (HlgABC), LukED, LukAB (LukHG)
GCA_026625265.1	ASM2662526v1	Staphylococcus aureus	Zed	3078967	Complete Genome	2022-12-04	PRJNA895753	SAMN31523632	99.67	0.08	2022	Taiwan	Environment	239	CC8	.	.	absent	100	100	100	present	absent	absent	100	100	present	100	100	present	.	.	absent	.	.	absent	Gamma Hemolysin (HlgABC), LukED, LukAB (LukHG)
GCA_026625285.1	ASM2662528v1	Staphylococcus aureus	Azir	2858186	Complete Genome	2022-12-04	PRJNA895753	SAMN31523633	99.67	0.19	2022	Taiwan	Environment	9	CC1	.	.	absent	100	100	100	present	absent	absent	.	.	absent	100	100	present	.	.	absent	.	.	absent	Gamma Hemolysin (HlgABC), LukAB (LukHG)
GCA_026625305.1	ASM2662530v1	Staphylococcus aureus	Taliyah	3218685	Complete Genome	2022-12-04	PRJNA895753	SAMN31523634	99.67	0.08	2022	Taiwan	Environment	239	CC8	.	.	absent	100	100	100	present	absent	absent	100	100	present	99.91	100	present	.	.	absent	.	.	absent	Gamma Hemolysin (HlgABC), LukED, LukAB (LukHG)
GCA_026625325.1	ASM2662532v1	Staphylococcus aureus	Syndra	2985357	Complete Genome	2022-12-04	PRJNA895753	SAMN31523635	99.67	0.11	2022	Taiwan	Environment	59	-	.	.	absent	100	100	100	present	absent	absent	.	.	absent	100	100	present	.	.	absent	.	.	absent	Gamma Hemolysin (HlgABC), LukAB (LukHG)
GCA_026625345.1	ASM2662534v1	Staphylococcus aureus	Zoe	2934880	Complete Genome	2022-12-04	PRJNA895753	SAMN31523636	99.67	0.08	2022	Taiwan	Environment	8	CC8	100	100	present	100	100	100	present	absent	absent	100	100	present	100	100	present	.	.	absent	.	.	absent	PVL (LukS-PV/lukF-PV), Gamma Hemolysin (HlgABC), LukED, LukAB (LukHG)
GCA_026625365.1	ASM2662536v1	Staphylococcus aureus	Akali	3083496	Complete Genome	2022-12-04	PRJNA895753	SAMN31523637	99.67	0.08	2022	Taiwan	Environment	239	CC8	.	.	absent	100	100	100	present	absent	absent	100	100	present	100	100	present	.	.	absent	.	.	absent	Gamma Hemolysin (HlgABC), LukED, LukAB (LukHG)
GCA_026625385.1	ASM2662538v1	Staphylococcus aureus	Zilean	2941978	Complete Genome	2022-12-04	PRJNA895753	SAMN31523638	99.67	0.08	2022	Taiwan	Environment	59	-	100	100	present	100	100	100	present	absent	absent	.	.	absent	100	100	present	.	.	absent	.	.	absent	PVL (LukS-PV/lukF-PV), Gamma Hemolysin (HlgABC), LukAB (LukHG)
GCA_026625405.1	ASM2662540v1	Staphylococcus aureus	Gwen	2905474	Complete Genome	2022-12-04	PRJNA895753	SAMN31523639	99.59	0.11	2022	Taiwan	Environment	5	CC5	.	.	absent	100	100	100	present	absent	absent	100	99.9	present	100	100	present	.	.	absent	.	.	absent	Gamma Hemolysin (HlgABC), LukED, LukAB (LukHG)
GCA_026625425.1	ASM2662542v1	Staphylococcus aureus	Lissandra	2968825	Complete Genome	2022-12-04	PRJNA895753	SAMN31523640	99.67	0.08	2022	Taiwan	Environment	59	-	.	.	absent	100	100	100	present	absent	absent	.	.	absent	100	100	present	.	.	absent	.	.	absent	Gamma Hemolysin (HlgABC), LukAB (LukHG)
GCA_026625445.1	ASM2662544v1	Staphylococcus aureus	Seraphine	2975698	Complete Genome	2022-12-04	PRJNA895753	SAMN31523641	99.67	0.08	2022	Taiwan	Environment	8	CC8	100	100	present	100	100	100	present	absent	absent	100	100	present	100	100	present	.	.	absent	.	.	absent	PVL (LukS-PV/lukF-PV), Gamma Hemolysin (HlgABC), LukED, LukAB (LukHG)
GCA_026625465.1	ASM2662546v1	Staphylococcus aureus	LeBlanc	2920678	Complete Genome	2022-12-04	PRJNA895753	SAMN31523642	99.67	0.08	2022	Taiwan	Environment	6789	CC8	100	100	present	100	100	100	present	absent	absent	100	100	present	100	100	present	.	.	absent	.	.	absent	PVL (LukS-PV/lukF-PV), Gamma Hemolysin (HlgABC), LukED, LukAB (LukHG)
GCA_026625485.1	ASM2662548v1	Staphylococcus aureus	Sett	2788276	Complete Genome	2022-12-04	PRJNA895753	SAMN31523643	99.67	0.1	2022	Taiwan	Environment	188	CC1	.	.	absent	100	100	100	present	absent	absent	100	99.9	present	100	100	present	.	.	absent	.	.	absent	Gamma Hemolysin (HlgABC), LukED, LukAB (LukHG)
GCA_026625505.1	ASM2662550v1	Staphylococcus aureus	Ahri	2946801	Complete Genome	2022-12-04	PRJNA895753	SAMN31523644	99.67	0.08	2022	Taiwan	Environment	59	-	.	.	absent	100	100	100	present	absent	absent	.	.	absent	100	100	present	.	.	absent	.	.	absent	Gamma Hemolysin (HlgABC), LukAB (LukHG)
GCA_026625525.1	ASM2662552v1	Staphylococcus aureus	Viktor	2878679	Complete Genome	2022-12-04	PRJNA895753	SAMN31523646	99.67	0.25	2022	Taiwan	Environment	89	-	.	.	absent	100	100	100	present	absent	absent	.	.	absent	100	100	present	.	.	absent	.	.	absent	Gamma Hemolysin (HlgABC), LukAB (LukHG)
GCA_026625545.1	ASM2662554v1	Staphylococcus aureus	Fizz	2877165	Complete Genome	2022-12-04	PRJNA895753	SAMN31523648	99.67	0.08	2022	Taiwan	Environment	NT	-	100	100	present	100	100	100	present	absent	absent	100	100	present	100	100	present	.	.	absent	.	.	absent	PVL (LukS-PV/lukF-PV), Gamma Hemolysin (HlgABC), LukED, LukAB (LukHG)
GCA_026625925.1	ASM2662592v1	Staphylococcus aureus	BIAI 117	2833462	Complete Genome	2022-12-04	PRJNA903851	SAMN31815270	99.67	0.08	2019	USA:St. Louis	Human	39	CC30	.	.	absent	100	99.9	100	present	absent	absent	.	.	absent	100	100	present	.	.	absent	.	.	absent	Gamma Hemolysin (HlgABC), LukAB (LukHG)
GCA_026636215.1	ASM2663621v1	Staphylococcus aureus	BIAI 158	2775791	Complete Genome	2022-12-05	PRJNA903852	SAMN31815319	99.67	0.22	2019	USA: St. Louis	Human	45	CC45	.	.	absent	100	100	100	present	absent	absent	.	.	absent	100	100	present	.	.	absent	.	.	absent	Gamma Hemolysin (HlgABC), LukAB (LukHG)
GCA_026636235.1	ASM2663623v1	Staphylococcus aureus	Alexandria_2020-19	2872119	Complete Genome	2022-12-05	PRJNA905238	SAMN31868372	97.69	0.08	2020	Egypt: Alexandria	Human	1	CC1	.	.	absent	100	99.9	100	present	absent	absent	99.89	100	present	99.72	100	present	.	.	absent	.	.	absent	Gamma Hemolysin (HlgABC), LukED, LukAB (LukHG)
GCA_027920385.1	ASM2792038v1	Staphylococcus aureus	C308	2837359	Complete Genome	2023-01-19	PRJNA914892	SAMN32538168	99.67	0.08	2015	Australia: Adelaide	Human	22	CC22	.	.	absent	100	100	100	present	absent	absent	.	.	absent	99.72	100	present	.	.	absent	.	.	absent	Gamma Hemolysin (HlgABC), LukAB (LukHG)
GCA_027942255.1	ASM2794225v1	Staphylococcus aureus	FJ0318	2841821	Complete Genome	2023-01-23	PRJNA831318	SAMN27752663	99.67	0.08	2021	China:Fuzhou	Human	7	-	.	.	absent	100	100	100	present	absent	absent	100	99.9	present	99.72	100	present	.	.	absent	.	.	absent	Gamma Hemolysin (HlgABC), LukED, LukAB (LukHG)
GCA_027942275.1	ASM2794227v1	Staphylococcus aureus	FJ0322	2809462	Complete Genome	2023-01-23	PRJNA831318	SAMN27752664	99.67	0.08	2021	China:Fuzhou	Human	7	-	.	.	absent	100	100	100	present	absent	absent	100	99.9	present	99.72	100	present	.	.	absent	.	.	absent	Gamma Hemolysin (HlgABC), LukED, LukAB (LukHG)
GCA_027943905.1	ASM2794390v1	Staphylococcus aureus	JP008	2801090	Complete Genome	2022-12-23	PRJDB10779	SAMD00260231	99.45	0.25	2002	Japan:Kanagawa	Human	1442	-	.	.	absent	100	100	100	present	absent	absent	.	.	absent	100	100	present	.	.	absent	.	.	absent	Gamma Hemolysin (HlgABC), LukAB (LukHG)
GCA_027943925.1	ASM2794392v1	Staphylococcus aureus	JP089	2802260	Complete Genome	2022-12-23	PRJDB10779	SAMD00260312	99.67	0.22	2000	Japan:Hiroshima	Human	NT	-	.	.	absent	100	100	100	present	absent	absent	100	99.9	present	99.72	100	present	.	.	absent	.	.	absent	Gamma Hemolysin (HlgABC), LukED, LukAB (LukHG)
GCA_028596045.1	ASM2859604v1	Staphylococcus aureus	2022QW-00133	2851245	Complete Genome	2023-02-12	PRJNA288601	SAMN32885235	99.49	0.08	2022	USA	Human	8	CC8	.	.	absent	100	100	100	present	absent	absent	100	100	present	100	100	present	.	.	absent	.	.	absent	Gamma Hemolysin (HlgABC), LukED, LukAB (LukHG)
GCA_028596145.1	ASM2859614v1	Staphylococcus aureus	ATCC 23235	2747791	Complete Genome	2023-02-12	PRJNA929966	SAMN32977648	99.67	0.08	2022	USA	NA	5	CC5	.	.	absent	100	100	100	present	absent	absent	100	99.9	present	100	100	present	.	.	absent	.	.	absent	Gamma Hemolysin (HlgABC), LukED, LukAB (LukHG)
GCA_028596165.1	ASM2859616v1	Staphylococcus aureus	ATCC 14458	2922051	Complete Genome	2023-02-12	PRJNA929966	SAMN32977647	99.59	0.08	2022	USA	NA	250	CC8	.	.	absent	100	100	100	present	absent	absent	100	100	present	100	100	present	.	.	absent	.	.	absent	Gamma Hemolysin (HlgABC), LukED, LukAB (LukHG)
GCA_028596245.1	ASM2859624v1	Staphylococcus aureus	ATCC 25923	2801053	Complete Genome	2023-02-12	PRJNA929966	SAMN32977650	99.67	0.08	2022	USA	NA	243	CC30	100	100	present	100	99.9	100	present	absent	absent	.	.	absent	100	100	present	.	.	absent	.	.	absent	PVL (LukS-PV/lukF-PV), Gamma Hemolysin (HlgABC), LukAB (LukHG)
GCA_028743615.1	ASM2874361v1	Staphylococcus aureus	B-41012	2729384	Complete Genome	2023-02-20	PRJNA933703	SAMN33246705	99.67	0.08	2021	USA	Human	9	CC1	.	.	absent	100	100	100	present	absent	absent	.	.	absent	100	99.9	present	.	.	absent	.	.	absent	Gamma Hemolysin (HlgABC), LukAB (LukHG)
GCA_029011215.1	ASM2901121v1	Staphylococcus aureus	VSI56	2716118	Complete Genome	2023-03-06	PRJNA934404	SAMN33275458	99.67	0.08	2021	USA: Houston, TX	Human	72	CC8	.	.	absent	100	100	100	present	absent	absent	100	99.9	present	99.72	100	present	.	.	absent	.	.	absent	Gamma Hemolysin (HlgABC), LukED, LukAB (LukHG)
GCA_029094145.1	ASM2909414v1	Staphylococcus aureus	GENOMIC22-002	2915958	Complete Genome	2023-03-09	PRJNA541975	SAMN33425966	99.67	0.19	2022	Denmark	NA	398	-	.	.	absent	100	100	100	present	absent	absent	.	.	absent	100	100	present	.	.	absent	.	.	absent	Gamma Hemolysin (HlgABC), LukAB (LukHG)
GCA_029094305.1	ASM2909430v1	Staphylococcus aureus	GENOMIC22-001	2934440	Complete Genome	2023-03-09	PRJNA541975	SAMN33425965	99.58	0.27	2022	Denmark	NA	398	-	.	.	absent	100	100	100	present	absent	absent	.	.	absent	100	100	present	.	.	absent	.	.	absent	Gamma Hemolysin (HlgABC), LukAB (LukHG)
GCA_029167685.1	ASM2916768v1	Staphylococcus aureus	GD4SA159-1	2963204	Complete Genome	2023-03-12	PRJNA793117	SAMN24529927	99.67	0.35	2021	China: Guangzhou	Animal	398	-	.	.	absent	100	100	100	present	absent	absent	.	.	absent	100	100	present	.	.	absent	.	.	absent	Gamma Hemolysin (HlgABC), LukAB (LukHG)
GCA_029167705.1	ASM2916770v1	Staphylococcus aureus	GD4SA108-1	2864441	Complete Genome	2023-03-12	PRJNA793117	SAMN24529930	99.67	0.16	2021	China: Guangzhou	Animal	398	-	.	.	absent	100	100	100	present	absent	absent	.	.	absent	100	100	present	.	.	absent	.	.	absent	Gamma Hemolysin (HlgABC), LukAB (LukHG)
GCA_029204095.1	ASM2920409v1	Staphylococcus aureus	N09HSA11	2831151	Complete Genome	2023-03-14	PRJNA940516	SAMN33573402	99.67	0.35	2016	China:guangzhou	Human	9	CC1	.	.	absent	100	100	100	present	absent	absent	.	.	absent	100	100	present	.	.	absent	.	.	absent	Gamma Hemolysin (HlgABC), LukAB (LukHG)
GCA_029204125.1	ASM2920412v1	Staphylococcus aureus	N28CSA05	2835978	Complete Genome	2023-03-14	PRJNA940516	SAMN33573403	99.67	0.16	2015	China:fuzhou	Human	9	CC1	.	.	absent	100	100	100	present	absent	absent	.	.	absent	100	100	present	.	.	absent	.	.	absent	Gamma Hemolysin (HlgABC), LukAB (LukHG)
GCA_029204145.1	ASM2920414v1	Staphylococcus aureus	N29CSA02	2899390	Complete Genome	2023-03-14	PRJNA940516	SAMN33573404	99.67	0.16	2015	China:hefei	Human	9	CC1	.	.	absent	100	100	100	present	absent	absent	.	.	absent	100	100	present	.	.	absent	.	.	absent	Gamma Hemolysin (HlgABC), LukAB (LukHG)
GCA_029204165.1	ASM2920416v1	Staphylococcus aureus	N29CSA11	2828614	Complete Genome	2023-03-14	PRJNA940516	SAMN33573405	99.67	0.16	2015	China:hefei	Human	9	CC1	.	.	absent	100	100	100	present	absent	absent	.	.	absent	100	100	present	.	.	absent	.	.	absent	Gamma Hemolysin (HlgABC), LukAB (LukHG)
GCA_029278505.1	ASM2927850v1	Staphylococcus aureus	N08CSA36	2889782	Complete Genome	2023-03-20	PRJNA940516	SAMN33695180	99.67	0.16	2016	China:guangzhou	Human	9	CC1	.	.	absent	100	100	100	present	absent	absent	.	.	absent	100	100	present	.	.	absent	.	.	absent	Gamma Hemolysin (HlgABC), LukAB (LukHG)
GCA_029625375.1	ASM2962537v1	Staphylococcus aureus	SA0907	2986908	Complete Genome	2023-04-09	PRJNA949857	SAMN33961605	99.67	0.29	2022	China: Zhuhai	Human	45	CC45	.	.	absent	100	100	100	present	absent	absent	.	.	absent	100	100	present	.	.	absent	.	.	absent	Gamma Hemolysin (HlgABC), LukAB (LukHG)
GCA_029632985.1	ASM2963298v1	Staphylococcus aureus	OPD001-1	2642784	Complete Genome	2023-04-10	PRJNA918859	SAMN32610136	93.65	2.81	2021	Kenya: Kakamega	Human	152	-	.	.	absent	100	100	.	absent	Present	absent	.	.	absent	.	93.02	incomplete	.	.	absent	.	.	absent	Gamma Hemolysin (HlgAB)
GCA_029633245.1	ASM2963324v1	Staphylococcus aureus	OPD028-1	2651028	Complete Genome	2023-04-10	PRJNA918977	SAMN32613955	94.35	0.58	2021	Kenya: Kakamega	Human	152	-	.	.	absent	100	100	.	absent	Present	absent	.	89.94	incomplete	.	.	absent	.	.	absent	.	.	absent	Gamma Hemolysin (HlgAB)
GCA_029633425.1	ASM2963342v1	Staphylococcus aureus	IPD010-1	2670255	Complete Genome	2023-04-10	PRJNA918867	SAMN32610452	97.74	4.01	2021	Kenya: Kakamega	Human	NT	-	.	.	absent	100	100	.	absent	Present	absent	.	91.57	incomplete	98.48	94.89	present	.	.	absent	.	.	absent	Gamma Hemolysin (HlgAB), LukAB (LukHG)
GCA_029634715.1	ASM2963471v1	Staphylococcus aureus	1824	2871168	Complete Genome	2023-04-10	PRJNA821261	SAMN27064693	99.67	0.08	2015	Mexico: comarca lagunera	Animal	4552	CC97	.	.	absent	100	100	100	present	absent	absent	100	99.9	present	99.72	100	present	.	.	absent	.	.	absent	Gamma Hemolysin (HlgABC), LukED, LukAB (LukHG)
GCA_029634735.1	ASM2963473v1	Staphylococcus aureus	18	2870995	Complete Genome	2023-04-10	PRJNA821261	SAMN27064692	99.67	0.08	2015	Mexico: comarca lagunera	Animal	4552	CC97	.	.	absent	100	100	100	present	absent	absent	100	99.9	present	99.72	100	present	.	.	absent	.	.	absent	Gamma Hemolysin (HlgABC), LukED, LukAB (LukHG)
GCA_029634765.1	ASM2963476v1	Staphylococcus aureus	15	2856558	Complete Genome	2023-04-10	PRJNA821261	SAMN27064691	99.67	0.08	2015	Mexico: comarca lagunera	Animal	4552	CC97	.	.	absent	100	100	100	present	absent	absent	100	99.9	present	99.72	100	present	.	.	absent	.	.	absent	Gamma Hemolysin (HlgABC), LukED, LukAB (LukHG)
GCA_029634785.1	ASM2963478v1	Staphylococcus aureus	14	2856550	Complete Genome	2023-04-10	PRJNA821261	SAMN27064690	99.67	0.08	2015	Mexico: comarca lagunera	Animal	4552	CC97	.	.	absent	100	100	100	present	absent	absent	100	99.9	present	99.72	100	present	.	.	absent	.	.	absent	Gamma Hemolysin (HlgABC), LukED, LukAB (LukHG)
GCA_029634905.1	ASM2963490v1	Staphylococcus aureus	13	2872257	Complete Genome	2023-04-10	PRJNA821261	SAMN27064689	99.67	0.08	2015	Mexico: comarca lagunera	Animal	4552	CC97	.	.	absent	100	100	100	present	absent	absent	100	99.9	present	99.72	100	present	.	.	absent	.	.	absent	Gamma Hemolysin (HlgABC), LukED, LukAB (LukHG)
GCA_029635105.1	ASM2963510v1	Staphylococcus aureus	8	2750784	Complete Genome	2023-04-10	PRJNA821261	SAMN27064688	99.67	0.08	2015	Mexico: comarca lagunera	Animal	4551	CC1	.	.	absent	100	100	100	present	absent	absent	100	100	present	99.72	100	present	.	.	absent	.	.	absent	Gamma Hemolysin (HlgABC), LukED, LukAB (LukHG)
GCA_030014065.1	ASM3001406v1	Staphylococcus aureus	7054	2817544	Complete Genome	2023-05-15	PRJNA937407	SAMN33407033	99.67	0.1	2022	Algeria: Ouargla	Animal	6	CC5	.	.	absent	100	100	100	present	absent	absent	100	100	present	99.72	100	present	.	.	absent	.	.	absent	Gamma Hemolysin (HlgABC), LukED, LukAB (LukHG)
GCA_030014085.1	ASM3001408v1	Staphylococcus aureus	7053	2817542	Complete Genome	2023-05-15	PRJNA937407	SAMN33407032	99.67	0.1	2022	Algeria: Ouargla	Animal	6	CC5	.	.	absent	100	100	100	present	absent	absent	100	100	present	99.72	100	present	.	.	absent	.	.	absent	Gamma Hemolysin (HlgABC), LukED, LukAB (LukHG)
GCA_030015595.1	ASM3001559v1	Staphylococcus aureus	7051	2817539	Complete Genome	2023-05-15	PRJNA937407	SAMN33407030	99.67	0.1	2022	Algeria: Ouargla	Animal	6	CC5	.	.	absent	100	100	100	present	absent	absent	100	100	present	99.72	100	present	.	.	absent	.	.	absent	Gamma Hemolysin (HlgABC), LukED, LukAB (LukHG)
GCA_030063965.1	ASM3006396v1	Staphylococcus aureus	CHAL5	2771132	Complete Genome	2023-05-23	PRJNA971005	SAMN35018953	99.67	0.08	2022	United Kingdom:Sheffield	Human	7	-	.	.	absent	100	100	100	present	absent	absent	100	99.9	present	99.72	100	present	.	.	absent	.	.	absent	Gamma Hemolysin (HlgABC), LukED, LukAB (LukHG)
GCA_030063985.1	ASM3006398v1	Staphylococcus aureus	CHAL4	2827954	Complete Genome	2023-05-23	PRJNA971005	SAMN35018952	99.67	0.08	2022	United Kingdom:Sheffield	Human	8	CC8	.	.	absent	100	100	100	present	absent	absent	100	100	present	100	100	present	.	.	absent	.	.	absent	Gamma Hemolysin (HlgABC), LukED, LukAB (LukHG)
GCA_030064005.1	ASM3006400v1	Staphylococcus aureus	CHAL3	2758763	Complete Genome	2023-05-23	PRJNA971005	SAMN35018951	99.67	0.22	2022	United Kingdom:Sheffield	Human	45	CC45	.	.	absent	100	100	100	present	absent	absent	.	.	absent	100	100	present	.	.	absent	.	.	absent	Gamma Hemolysin (HlgABC), LukAB (LukHG)
GCA_030064025.1	ASM3006402v1	Staphylococcus aureus	CHAL2	2806888	Complete Genome	2023-05-23	PRJNA971005	SAMN35018950	99.67	0.08	2022	United Kingdom:Sheffield	Human	5	CC5	.	.	absent	100	100	100	present	absent	absent	100	99.9	present	100	100	present	.	.	absent	.	.	absent	Gamma Hemolysin (HlgABC), LukED, LukAB (LukHG)
GCA_030064045.1	ASM3006404v1	Staphylococcus aureus	CHAL1	2907971	Complete Genome	2023-05-23	PRJNA971005	SAMN35018949	99.67	0.21	2022	United Kingdom:Sheffield	Human	30	CC30	.	.	absent	100	99.9	100	present	absent	absent	.	.	absent	100	100	present	.	.	absent	.	.	absent	Gamma Hemolysin (HlgABC), LukAB (LukHG)
[truncated: 509 more rows]

## Sheet: Table_S2
Table S2. Number of genomes carrying leukotoxin genes under varying sequence identity and coverage cutoffs
[truncated: 15 more rows]

[truncated: 2 more sheets: Table_S3, Table_S4]
